# Supplementary material for: Post-traumatic Stress Disorder Symptoms and Quality of Life of COVID-19 Survivors at 6-Month Follow-Up: A Cross-Sectional Observational Study
Source: Front Psychiatry. 2022 Jan 10;12:782478. doi: 10.3389/fpsyt.2021.782478 (PMC8784850; doi:10.3389/fpsyt.2021.782478)
Supplement: Supplementary file 2 [file Table_1.xlsx]

## Sheet: data
subjects ID	age	year	from	(Disease severity)(1mild;2:Severe)	Time from symptom onset to admission, days	admission date	Date of discharge	Length of hospital stay, days	Time from discharge to follow-up, days	Hypertension(1:yes;0:no)	Diabetes(1:yes;0:no)	Coronary heart disease(1:yes;0:no)	Chronic liver disease(1:yes;0:no)	Chronic lung disease(1:yes;0:no)	Cerebrovascular disease(1:yes;0:no)	Chronic kidney disease(1:yes;0:no)	Cancer(1:yes;0:no)	Clinical sequelae at discharge(1:yes;0:no)	At least one Clinical sequelae at follow-up(1:yes;0:no)	generalsymptom(1:yes;0:no)	respiratory symptoms(1:yes;0:no)	digestive symptoms	nervous symptoms(1:yes;0:no)	psychosocial symptoms(1:yes;0:no)	General symptoms_fatigue or muscle weakness(1:yes;0:no)	Clinical sequelae--Sweating(1:yes;0:no)	Clinical sequelae--chills(1:yes;0:no)	Clinical sequelae--shortness of breath(1:yes;0:no)	Clinical sequelae--Chest distress(1:yes;0:no)	Clinical sequelae--Chest pain(1:yes;0:no)	Clinical sequelae--Cough(1:yes;0:no)	Clinical sequelae--Expectoration（Sputum）(1:yes;0:no)	Decreased appetite(1:yes;0:no)	Diarrhoea(1:yes;0:no)	Sleep difficulty(1:yes;0:no)	myalgia or Jiont pain(1:yes;0:no)	forgetfulness(1:yes;0:no)	Hypopsia(1:yes;0:no)	Hearing loss(1:yes;0:no)	SF36,Physical Function	SF36,Physical role	SF36,Body Pain	SF36,General Health	SF36,Vitality	SF36,Social Function	SF36,Emotional role	SF36,Mental health	SF36PCS,score	SF36PCS score＜50(1:yes;0:no)
1	1	67	1Hubei Provincial Hospital of Traditional Chinese & Western Medicine	1	4	2020-02-13	2020-03-06	22	183	1	0	0	0	0	0	0	0	0	1	1	1	0	0	1	1	0	1	1	1	0	1	0	0	0	1	0	0	0	0	85	50	51	25	30	0	0	84	41.1801	1
2	2	31	1Hubei Provincial Hospital of Traditional Chinese & Western Medicine	1	6	2020-03-06	2020-03-11	5	178	0	0	0	0	0	0	0	0	1	1	1	1	0	0	0	0	0	1	0	1	0	1	0	0	0	0	0	0	0	0	70	25	62	20	70	50	33.3333	80	35.6005	1
3	2	65	1Wuhan's Huoshenshan Hospital	1	7	2020-02-10	2020-02-22	12	196	0	0	0	0	0	0	0	0	1	1	1	0	0	0	0	1	1	1	0	0	0	0	0	0	0	0	0	0	0	0	85	25	22	62	90	25	0	96	38.522	1
4	2	63	1Hubei Provincial Hospital of Traditional Chinese & Western Medicine	1	31	2020-02-23	2020-03-09	15	180	1	0	1	0	0	0	0	0	1	1	0	0	0	0	1	0	0	0	0	0	0	0	0	0	0	1	0	0	0	0	80	0	100	25	45	37.5	0	48	46.1464	1
5	2	73	1Hubei Provincial Hospital of Traditional Chinese & Western Medicine	1	22	2020-02-04	2020-02-18	14	200	1	1	1	0	0	0	0	0	0	0	0	0	0	0	0	0	0	0	0	0	0	0	0	0	0	0	0	0	0	0	85	25	72	60	60	87.5	33.3333	76	44.8915	1
6	1	75	1Hubei Provincial Hospital of Traditional Chinese & Western Medicine	1	27	2020-02-05	2020-02-21	16	197	0	0	0	0	0	0	0	0	1	1	0	1	0	0	0	0	0	0	1	0	0	0	0	0	0	0	0	0	0	0	80	100	100	45	25	0	0	40	59.8389	0
7	2	55	1Wuhan's Leishenshan Hospital	1	45	2020-02-14	2020-03-21	36	168	0	0	0	0	0	0	0	0	1	1	1	1	0	0	1	1	0	0	1	1	0	0	1	0	0	0	0	0	0	0	60	0	62	35	25	37.5	0	72	35.3477	1
8	1	62	2Other	1	26	2020-02-20	2020-03-20	29	169	1	1	0	0	0	0	0	0	1	1	1	0	0	0	0	1	0	1	0	0	0	0	0	0	0	0	0	0	0	0	75	0	31	30	70	100	33.3333	96	28.8632	1
9	2	52	1Wuhan's Leishenshan Hospital	1	52	2020-03-04	2020-03-15	11	174	0	0	0	0	0	0	0	0	1	1	1	1	0	0	0	0	0	1	0	1	0	0	0	0	0	0	0	0	0	0	100	25	100	20	65	0	0	44	52.7213	0
10	2	53	1Hubei Provincial Hospital of Traditional Chinese & Western Medicine	1	20	2020-02-19	2020-02-24	5	194	0	0	0	0	0	0	0	0	1	1	0	1	1	0	0	0	0	0	1	0	0	0	0	0	0	0	0	0	0	0	100	0	100	40	45	50	0	88	46.7564	1
11	2	68	1Hubei Provincial Hospital of Traditional Chinese & Western Medicine	2	33	2020-01-22	2020-02-16	25	204	1	0	0	0	0	0	0	0	1	1	0	1	1	0	0	0	0	0	0	1	0	0	1	1	0	0	0	0	0	0	95	75	74	47	100	62.5	66.6667	100	46.3535	1
12	1	72	1Hubei Provincial Hospital of Traditional Chinese & Western Medicine	1	31	2020-02-22	2020-03-04	11	187	1	0	0	0	0	0	0	0	0	1	0	0	0	0	1	0	0	0	0	0	0	0	0	0	0	1	0	0	0	0	100	100	100	72	70	100	100	68	57.9079	0
13	2	54	1Hubei Provincial Hospital of Traditional Chinese & Western Medicine	1	40	2020-02-23	2020-03-08	14	183	0	0	0	0	0	0	0	0	1	0	0	0	0	0	0	0	0	0	0	0	0	0	0	0	0	0	0	0	0	0	100	100	100	72	90	100	100	80	56.712	0
14	1	62	3Other	1	—	2020-02-12	2020-03-10	27	181	1	0	0	0	0	0	0	0	1	1	1	1	0	0	0	0	0	0	0	1	0	0	0	0	0	0	1	0	0	0	100	0	100	42	80	25	0	60	51.0023	0
15	2	54	1Hubei Provincial Hospital of Traditional Chinese & Western Medicine	1	59	2020-03-07	2020-03-26	19	165	0	0	0	0	0	0	0	0	1	1	0	1	0	0	1	0	0	0	0	1	1	1	0	0	0	0	0	0	0	0	95	100	100	72	80	100	100	72	56.6293	0
16	2	66	1Hubei Provincial Hospital of Traditional Chinese & Western Medicine	1	28	2020-02-01	2020-02-17	16	203	0	0	0	0	0	0	0	0	1	1	1	0	0	0	0	1	0	0	0	0	0	0	0	0	0	0	0	0	0	0	90	0	100	35	50	100	0	56	48.1112	1
17	2	74	1Hubei Provincial Hospital of Traditional Chinese & Western Medicine	1	31	2020-02-19	2020-02-27	8	193	0	0	0	0	0	0	0	0	1	1	1	1	0	0	0	1	1	1	1	0	0	1	0	0	0	0	0	0	0	0	40	0	74	25	35	0	0	56	34.2492	1
18	2	57	1Hubei Provincial Hospital of Traditional Chinese & Western Medicine	1	44	2020-03-07	2020-03-10	3	181	0	0	0	0	0	0	0	0	0	0	0	0	0	0	0	0	0	0	0	0	0	0	0	0	0	0	0	0	0	0	100	100	100	97	100	100	100	100	57.4859	0
19	2	65	1Hubei Provincial Hospital of Traditional Chinese & Western Medicine	1	22	2020-01-28	2020-02-16	19	204	0	0	0	0	0	1	0	0	1	0	0	0	0	0	0	0	0	0	0	0	0	0	0	0	0	0	0	0	0	0	100	100	100	72	85	25	100	80	56.8953	0
20	2	57	1Hubei Provincial Hospital of Traditional Chinese & Western Medicine	1	36	2020-02-18	2020-03-03	14	188	0	0	0	0	0	0	0	0	1	0	0	0	0	0	0	0	0	0	0	0	0	0	0	0	0	0	0	0	0	0	100	100	100	92	95	100	100	88	58.2706	0
21	1	80	1Hubei Provincial Hospital of Traditional Chinese & Western Medicine	1	22	2020-02-10	2020-02-24	14	196	0	0	0	0	0	0	0	0	1	1	1	1	0	0	0	1	0	0	1	0	0	0	0	0	0	0	0	0	0	0	75	0	64	35	30	25	0	64	39.486	1
22	1	65	2Other	1	—	2020-02-10	2020-03-03	22	188	0	0	0	0	0	0	0	0	0	1	1	1	0	0	1	1	0	0	1	1	1	0	0	0	0	1	0	0	0	0	80	75	100	35	50	25	100	36	50.9365	0
24	2	66	3Wuhan's Leishenshan Hospital	2	—	2020-02-25	2020-03-12	16	179	1	0	0	0	0	0	0	0	1	1	0	1	0	0	1	0	0	0	1	1	0	0	0	0	0	1	0	0	0	0	80	0	22	15	25	0	0	24	37.2094	1
25	2	65	3Other	1	60	2020-03-18	2020-03-19	1	172	0	0	0	0	0	0	0	0	1	1	0	1	1	0	1	0	0	0	0	1	0	0	0	1	0	0	0	0	0	0	100	100	31	52	60	25	100	56	47.7389	1
26	1	38	3Other	1	—	2020-02-17	2020-02-27	10	193	0	0	0	0	0	0	0	0	0	1	1	0	0	0	0	0	0	0	0	0	0	0	0	0	0	0	1	0	0	0	100	100	100	82	85	100	100	80	57.8785	0
27	2	59	2Other	1	19	2020-02-18	2020-03-13	24	178	1	1	0	0	0	0	0	0	1	0	0	0	0	0	0	0	0	0	0	0	0	0	0	0	0	0	0	0	0	0	100	100	100	77	75	50	100	88	56.3104	0
28	1	37	1Wuhan's Leishenshan Hospital	1	57	2020-03-04	2020-03-20	16	171	0	0	0	0	0	0	0	0	1	1	0	1	0	0	1	0	0	0	1	1	0	0	0	0	0	1	0	0	0	0	60	0	64	35	20	0	0	24	41.5591	1
29	2	47	3Other	1	—	2020-02-14	2020-03-02	17	189	0	0	0	0	0	0	0	0	1	1	1	1	0	1	1	1	0	0	1	0	0	0	0	0	0	1	0	0	1	0	55	0	31	42	30	25	0	32	36.1307	1
30	1	59	1Wuhan's Leishenshan Hospital	2	23	2020-02-14	2020-03-01	16	190	1	1	1	0	0	0	0	0	1	1	1	1	0	0	1	1	0	0	1	1	0	1	0	0	0	1	0	0	0	0	85	100	52	57	25	75	0	24	57.4983	0
31	1	55	1Hubei Provincial Hospital of Traditional Chinese & Western Medicine	1	21	2020-02-19	2020-02-26	7	194	0	0	0	0	0	0	0	0	0	0	0	0	0	0	0	0	0	0	0	0	0	0	0	0	0	0	0	0	0	0	100	100	100	67	85	100	100	80	56.0255	0
32	2	51	1Hubei Provincial Hospital of Traditional Chinese & Western Medicine	1	28	2020-01-17	2020-02-07	21	213	0	0	0	0	0	0	0	0	1	0	0	0	0	0	0	0	0	0	0	0	0	0	0	0	0	0	0	0	0	0	85	0	100	97	20	100	0	48	55.4125	0
33	2	50	1Hubei Provincial Hospital of Traditional Chinese & Western Medicine	1	21	2020-02-13	2020-02-29	16	191	0	0	0	0	0	0	0	0	0	1	1	0	1	0	1	1	0	0	0	0	0	0	0	1	0	1	0	0	0	0	100	100	74	52	80	50	100	80	50.7734	0
34	2	60	1Hubei Provincial Hospital of Traditional Chinese & Western Medicine	2	35	2020-02-17	2020-03-09	21	182	1	0	0	0	0	0	0	0	0	0	0	0	0	0	0	0	0	0	0	0	0	0	0	0	0	0	0	0	0	0	100	100	100	72	70	62.5	100	64	58.5244	0
35	2	59	2Other	2	45	2020-02-27	2020-04-08	41	152	0	0	0	0	0	0	0	0	1	1	1	1	0	0	0	1	1	1	0	1	0	1	0	0	0	0	0	0	0	0	80	0	64	55	35	12.5	0	32	46.9167	1
36	1	39	1Hubei Provincial Hospital of Traditional Chinese & Western Medicine	1	20	2020-01-30	2020-02-12	13	208	0	0	0	0	0	0	0	0	0	0	0	0	0	0	0	0	0	0	0	0	0	0	0	0	0	0	0	0	0	0	100	100	100	100	100	100	100	96	58.3469	0
37	2	38	3Other	1	—	2020-02-21	2020-03-05	13	186	0	0	0	0	0	0	0	0	0	0	0	0	0	0	0	0	0	0	0	0	0	0	0	0	0	0	0	0	0	0	100	100	100	97	85	100	100	84	59.2411	0
39	2	65	2Other	1	10	2020-02-19	2020-03-13	23	178	0	0	0	0	0	0	0	0	0	1	1	0	0	0	1	0	0	1	0	0	0	0	0	0	0	1	0	0	0	0	100	100	100	57	90	25	100	32	60.9961	0
40	2	56	1Hubei Provincial Hospital of Traditional Chinese & Western Medicine	1	24	2020-01-27	2020-02-13	17	207	0	0	0	0	0	0	0	0	1	1	1	1	0	0	0	1	0	0	0	1	0	0	0	0	0	0	0	0	0	0	100	100	74	35	55	25	100	32	54.2983	0
41	1	63	2Other	1	13	2020-02-04	2020-02-12	8	208	0	1	0	1	0	0	0	0	1	1	1	1	0	0	0	1	0	0	1	1	0	0	0	0	0	0	0	0	0	0	65	0	100	35	75	50	0	92	39.5806	1
42	2	56	2Other	1	31	2020-02-23	2020-03-17	23	174	1	0	0	0	0	0	0	0	1	1	1	1	1	0	0	0	0	1	1	1	0	0	0	1	1	0	0	0	0	0	85	0	64	25	50	62.5	33.3333	80	36.3498	1
43	2	62	1Hubei Provincial Hospital of Traditional Chinese & Western Medicine	2	24	2020-02-10	2020-02-19	9	201	1	1	0	0	0	0	0	0	1	1	1	1	1	0	1	1	0	0	1	0	0	1	0	1	0	1	0	0	0	0	65	0	41	25	25	62.5	0	28	37.5232	1
44	2	55	3Other	1	—	2020-02-12	2020-02-27	15	193	0	0	0	0	0	0	0	0	1	1	1	1	0	0	1	1	0	0	0	1	0	0	0	0	0	1	0	0	0	0	65	100	74	52	70	25	0	68	51.5304	0
45	1	47	1Hubei Provincial Hospital of Traditional Chinese & Western Medicine	1	30	2020-02-14	2020-03-07	22	185	0	1	0	0	0	0	0	0	0	1	0	0	0	0	1	0	0	0	0	0	0	0	0	0	0	1	0	0	0	0	100	0	74	35	85	100	0	92	42.5325	1
46	1	65	1Hubei Provincial Hospital of Traditional Chinese & Western Medicine	1	43	2020-02-16	2020-02-28	12	193	1	0	0	0	0	0	0	0	1	1	1	1	0	0	1	1	1	0	1	0	0	0	0	0	0	1	0	0	0	0	80	100	41	72	70	25	100	64	47.0087	1
47	1	56	1Hubei Provincial Hospital of Traditional Chinese & Western Medicine	1	47	2020-02-20	2020-03-07	16	185	1	0	0	0	0	0	0	0	0	1	1	1	0	0	0	1	1	1	1	0	0	0	0	0	0	0	0	0	0	0	80	0	100	77	75	100	0	56	51.7922	0
48	2	62	1Hubei Provincial Hospital of Traditional Chinese & Western Medicine	1	34	2020-03-05	2020-03-10	5	182	1	0	0	0	0	0	0	0	0	0	0	0	0	0	0	0	0	0	0	0	0	0	0	0	0	0	0	0	0	0	100	100	100	87	85	100	100	84	58.0057	0
49	1	57	1Hubei Provincial Hospital of Traditional Chinese & Western Medicine	1	23	2020-02-24	2020-03-11	16	181	0	0	0	0	0	0	0	0	0	0	0	0	0	0	0	0	0	0	0	0	0	0	0	0	0	0	0	0	0	0	100	100	100	87	85	0	100	56	61.7748	0
50	1	73	1Hubei Provincial Hospital of Traditional Chinese & Western Medicine	1	28	2020-01-29	2020-02-16	18	205	0	0	0	0	0	0	0	0	1	1	1	1	0	0	0	1	0	0	1	0	0	1	1	0	0	0	0	0	0	0	65	0	74	52	75	75	0	84	39.0792	1
51	2	55	3Other	2	10	2020-02-03	2020-04-03	60	158	0	0	0	0	0	0	0	0	1	1	1	1	0	0	1	1	1	1	1	1	0	1	0	0	0	1	1	0	0	0	80	0	41	35	20	25	0	36	40.6124	1
52	2	58	1Hubei Provincial Hospital of Traditional Chinese & Western Medicine	1	15	2020-02-05	2020-02-12	7	209	0	1	0	0	0	0	0	0	1	1	1	1	0	0	1	1	0	1	1	1	0	0	0	0	0	0	0	0	0	0	65	100	100	45	30	12.5	66.6667	28	54.6796	0
53	2	27	1Hubei Provincial Hospital of Traditional Chinese & Western Medicine	1	15	2020-02-06	2020-02-15	9	206	0	0	0	0	0	0	0	0	1	1	0	0	0	0	1	0	0	0	0	0	0	0	0	0	0	1	0	0	0	0	100	100	100	87	60	100	100	76	58.6424	0
54	1	54	1Hubei Provincial Hospital of Traditional Chinese & Western Medicine	1	39	2020-03-06	2020-03-11	5	181	0	0	0	0	0	0	0	0	0	1	0	0	1	0	0	0	0	0	0	0	0	0	0	0	1	0	0	0	0	0	80	0	84	52	40	25	0	48	47.3022	1
55	1	61	1Wuhan's Leishenshan Hospital	1	23	2020-02-14	2020-02-22	8	199	1	0	0	0	0	0	0	0	0	0	0	0	0	0	0	0	0	0	0	0	0	0	0	0	0	0	0	0	0	0	100	100	100	72	90	100	100	68	58.1832	0
56	1	36	1Hubei Provincial Hospital of Traditional Chinese & Western Medicine	1	29	2020-01-17	2020-02-13	27	208	0	0	0	0	0	0	0	0	1	0	0	0	0	0	0	0	0	0	0	0	0	0	0	0	0	0	0	0	0	0	100	0	100	82	75	50	0	56	56.2812	0
57	1	69	1Hubei Provincial Hospital of Traditional Chinese & Western Medicine	1	24	2020-02-09	2020-02-21	12	200	0	0	0	0	1	0	0	0	1	1	0	1	0	0	0	0	0	0	1	1	0	1	1	0	0	0	0	0	0	0	80	100	100	55	80	50	100	84	50.4486	0
58	2	62	1Hubei Provincial Hospital of Traditional Chinese & Western Medicine	1	38	2020-02-15	2020-02-17	2	204	1	0	0	0	0	0	0	0	1	1	1	1	0	0	1	1	0	0	0	0	0	1	0	0	0	1	0	0	0	0	80	0	100	35	45	25	0	72	44.4812	1
59	1	57	1Hubei Provincial Hospital of Traditional Chinese & Western Medicine	1	26	2020-02-08	2020-02-25	17	196	1	0	0	0	0	0	0	0	0	1	0	1	0	0	0	0	0	0	0	0	0	1	0	0	0	0	0	0	0	0	100	100	100	87	90	75	100	48	62.5724	0
60	1	63	1Wuhan's Leishenshan Hospital	1	5	2020-02-13	2020-02-29	16	192	0	1	0	0	0	0	0	0	0	0	0	0	0	0	0	0	0	0	0	0	0	0	0	0	0	0	0	0	0	0	100	100	100	72	55	100	100	56	59.1727	0
61	2	61	1Wuhan's Leishenshan Hospital	1	—	2020-02-10	2020-03-22	41	170	0	0	0	0	0	0	0	0	1	1	1	1	0	0	1	1	0	1	1	1	0	0	0	0	0	1	0	0	0	0	55	0	31	35	40	37.5	0	32	35.3616	1
62	1	72	1Wuhan's Leishenshan Hospital	1	49	2020-02-20	2020-03-03	12	189	1	0	1	0	0	0	0	0	1	1	1	1	0	0	0	1	0	0	1	1	0	0	0	0	0	0	0	0	0	0	85	100	52	72	65	0	100	64	49.4298	1
63	1	48	2Other	1	40	2020-03-05	2020-03-14	9	178	0	0	0	0	0	0	0	0	1	1	1	1	0	0	0	1	1	1	1	1	1	0	0	0	0	0	0	0	0	0	80	0	12	30	25	75	0	40	35.5031	1
64	1	65	1Wuhan's Leishenshan Hospital	1	45	2020-02-14	2020-03-10	25	182	0	0	0	0	0	0	0	0	1	1	0	1	0	0	0	0	0	0	1	0	0	0	0	0	0	0	0	0	0	0	30	0	100	35	50	100	0	80	34.059	1
65	2	58	1Hubei Provincial Hospital of Traditional Chinese & Western Medicine	1	11	2020-03-06	2020-03-11	5	181	1	0	0	0	0	1	0	0	0	1	1	0	1	0	1	1	1	1	0	0	0	0	0	0	1	1	0	0	0	0	70	0	74	25	25	100	0	40	41.2919	1
66	2	61	1Hubei Provincial Hospital of Traditional Chinese & Western Medicine	1	19	2020-01-22	2020-02-03	12	218	0	0	0	0	0	0	0	0	1	1	1	1	0	0	0	0	1	0	1	1	0	0	1	0	0	0	0	0	0	0	65	0	62	60	40	37.5	0	48	42.5109	1
68	2	62	1Hubei Provincial Hospital of Traditional Chinese & Western Medicine	1	22	2020-02-13	2020-02-28	15	193	0	0	0	0	0	0	0	0	1	1	1	1	1	0	0	1	1	1	1	0	0	1	0	0	0	0	0	0	0	0	80	0	41	35	30	100	0	52	38.5362	1
69	2	57	1Hubei Provincial Hospital of Traditional Chinese & Western Medicine	1	17	2020-01-28	2020-02-07	10	214	0	1	0	0	0	0	0	0	1	0	0	0	0	0	0	0	0	0	0	0	0	0	0	0	0	0	0	0	0	0	100	100	100	52	85	100	100	60	56.6246	0
70	1	61	1Hubei Provincial Hospital of Traditional Chinese & Western Medicine	1	59	2020-02-08	2020-03-27	48	165	0	0	0	0	0	0	0	0	1	0	0	0	0	0	0	0	0	0	0	0	0	0	0	0	0	0	0	0	0	0	100	0	100	62	40	75	0	64	52.2638	0
71	1	26	1Hubei Provincial Hospital of Traditional Chinese & Western Medicine	1	16	2020-02-23	2020-03-03	9	189	0	0	0	0	0	0	0	0	1	1	1	0	0	0	1	1	0	0	0	0	0	0	0	0	0	1	0	0	0	0	100	0	100	77	35	100	0	44	56.4161	0
72	2	57	1Hubei Provincial Hospital of Traditional Chinese & Western Medicine	1	17	2020-02-18	2020-03-03	14	189	0	0	0	0	0	0	0	0	1	1	1	1	1	0	0	1	0	1	1	1	0	0	0	0	0	0	0	0	0	0	100	0	74	52	60	25	0	64	47.9736	1
74	2	51	1Hubei Provincial Hospital of Traditional Chinese & Western Medicine	2	25	2020-01-30	2020-02-16	17	205	0	0	0	0	0	0	0	0	1	1	1	0	0	0	0	1	0	0	0	0	0	0	0	0	0	0	0	0	0	0	85	0	74	77	50	100	0	72	46.9139	1
75	2	61	3Other	1	—	2020-02-12	2020-02-27	15	194	0	0	0	0	0	0	0	0	0	0	0	0	0	0	0	0	0	0	0	0	0	0	0	0	0	0	0	0	0	0	100	100	74	87	90	100	100	56	58.0092	0
76	1	41	1Hubei Provincial Hospital of Traditional Chinese & Western Medicine	2	6	2019-12-28	2019-12-29	1	255	0	0	0	0	0	0	0	0	0	0	0	0	0	0	0	0	0	0	0	0	0	0	0	0	0	0	0	0	0	0	95	100	100	77	85	100	100	72	57.3158	0
77	2	54	1Hubei Provincial Hospital of Traditional Chinese & Western Medicine	1	23	2020-01-30	2020-02-12	13	210	0	0	0	0	0	0	0	0	1	1	1	1	0	0	1	1	0	0	0	1	0	0	0	0	0	1	0	0	0	0	100	0	100	67	45	25	0	32	57.0418	0
78	1	57	1Hubei Provincial Hospital of Traditional Chinese & Western Medicine	1	49	2020-03-07	2020-03-10	3	183	0	1	0	0	0	0	0	0	0	0	0	0	0	0	0	0	0	0	0	0	0	0	0	0	0	0	0	0	0	0	90	100	100	72	85	50	100	80	54.9596	0
79	2	54	1Hubei Provincial Hospital of Traditional Chinese & Western Medicine	1	34	2020-03-05	2020-03-10	5	183	0	0	0	0	0	0	0	0	1	0	0	0	0	0	0	0	0	0	0	0	0	0	0	0	0	0	0	0	0	0	100	0	100	82	85	100	33.3333	72	52.3491	0
80	2	59	1Hubei Provincial Hospital of Traditional Chinese & Western Medicine	1	17	2020-02-15	2020-02-27	12	195	0	0	0	0	0	0	0	0	1	1	1	1	0	0	1	1	0	1	1	1	0	1	1	0	0	1	0	0	0	0	80	100	100	65	40	50	100	32	57.5089	0
81	1	52	1Hubei Provincial Hospital of Traditional Chinese & Western Medicine	1	23	2020-02-02	2020-02-14	12	208	1	0	1	0	0	1	0	0	0	0	0	0	0	0	0	0	0	0	0	0	0	0	0	0	0	0	0	0	0	0	100	0	100	52	40	25	0	32	55.1199	0
82	1	78	1Hubei Provincial Hospital of Traditional Chinese & Western Medicine	2	21	2020-02-18	2020-02-18	0	204	0	0	0	0	0	0	0	0	0	0	0	0	0	0	0	0	0	0	0	0	0	0	0	0	0	0	0	0	0	0	80	0	100	65	60	100	0	64	49.1225	1
83	1	38	1Hubei Provincial Hospital of Traditional Chinese & Western Medicine	1	46	2020-01-28	2020-03-11	43	182	0	0	0	0	0	0	0	0	0	1	0	0	1	0	0	0	0	0	0	0	0	0	0	0	1	0	0	0	0	0	100	100	100	82	70	50	100	64	59.8018	0
84	1	39	1Hubei Provincial Hospital of Traditional Chinese & Western Medicine	2	35	2020-02-10	2020-03-03	22	190	0	0	0	0	0	0	0	0	0	0	0	0	0	0	0	0	0	0	0	0	0	0	0	0	0	0	0	0	0	0	100	100	100	82	70	100	100	56	60.6145	0
85	1	53	1Hubei Provincial Hospital of Traditional Chinese & Western Medicine	1	41	2020-02-20	2020-03-05	14	188	1	0	0	0	0	0	0	0	0	1	1	1	1	0	1	1	0	0	0	0	0	1	0	0	1	1	1	0	0	0	95	100	74	72	75	75	100	64	54.1271	0
86	2	71	1Hubei Provincial Hospital of Traditional Chinese & Western Medicine	1	16	2020-02-19	2020-02-28	9	194	1	0	0	0	0	0	0	1	0	1	1	0	0	0	0	1	0	0	0	0	0	0	0	0	0	0	0	0	0	0	80	100	100	65	80	0	100	52	55.7754	0
87	1	38	1Hubei Provincial Hospital of Traditional Chinese & Western Medicine	1	19	2020-02-10	2020-02-20	10	202	0	1	0	0	0	0	0	0	1	0	0	0	0	0	0	0	0	0	0	0	0	0	0	0	0	0	0	0	0	0	100	100	100	82	85	87.5	66.6667	72	60.8413	0
88	2	38	1Hubei Provincial Hospital of Traditional Chinese & Western Medicine	1	27	2020-02-21	2020-03-01	9	192	0	0	0	0	0	0	0	0	1	1	1	0	0	0	0	1	0	0	0	0	0	0	0	0	0	0	0	0	0	0	95	100	100	72	75	37.5	100	64	57.7515	0
89	2	57	1Wuhan's Huoshenshan Hospital	1	40	2020-03-03	2020-03-27	24	166	1	1	0	0	0	0	0	0	0	1	0	1	0	0	1	0	0	0	1	1	0	0	0	0	0	1	0	0	0	0	65	0	100	25	60	0	0	36	45.1728	1
90	2	29	1Hubei Provincial Hospital of Traditional Chinese & Western Medicine	1	19	2020-02-20	2020-03-01	10	192	0	0	0	0	0	0	0	0	#NULL!	1	1	1	1	0	0	1	1	1	1	1	1	1	1	0	0	0	0	0	0	0	85	75	100	60	75	50	100	84	50.7073	0
91	2	57	1Hubei Provincial Hospital of Traditional Chinese & Western Medicine	1	24	2020-02-16	2020-02-29	13	193	1	0	0	0	0	0	0	0	1	0	0	0	0	0	0	0	0	0	0	0	0	0	0	0	0	0	0	0	0	0	100	100	100	82	85	100	100	80	57.8785	0
92	1	65	1Hubei Provincial Hospital of Traditional Chinese & Western Medicine	1	28	2020-02-18	2020-02-26	8	196	1	0	0	0	0	0	0	0	0	0	0	0	0	0	0	0	0	0	0	0	0	0	0	0	0	0	0	0	0	0	80	100	100	82	70	75	100	68	55.5241	0
93	1	53	1Hubei Provincial Hospital of Traditional Chinese & Western Medicine	1	49	2020-02-20	2020-03-10	19	183	1	0	0	0	0	1	0	0	1	1	1	1	1	0	1	1	1	1	1	0	0	0	0	0	1	1	0	0	0	0	70	0	100	35	30	12.5	0	24	48.3502	1
94	1	39	1Hubei Provincial Hospital of Traditional Chinese & Western Medicine	2	33	2020-02-17	2020-03-11	23	182	0	0	0	0	0	0	0	0	0	0	0	0	0	0	0	0	0	0	0	0	0	0	0	0	0	0	0	0	0	0	100	100	100	92	85	50	100	72	60.2628	0
95	2	46	1Hubei Provincial Hospital of Traditional Chinese & Western Medicine	1	37	2020-02-20	2020-03-09	18	184	0	0	0	0	0	0	0	0	1	1	1	0	0	0	1	0	0	0	0	0	0	0	0	0	0	1	1	0	0	1	100	0	22	45	35	50	0	40	42.6265	1
96	1	68	1Hubei Provincial Hospital of Traditional Chinese & Western Medicine	1	35	2020-02-18	2020-03-10	21	183	0	1	0	0	0	0	0	0	1	1	1	0	0	0	0	1	0	0	0	0	0	0	0	0	0	0	0	0	0	0	100	100	100	72	85	62.5	100	64	58.7309	0
97	1	68	1Hubei Provincial Hospital of Traditional Chinese & Western Medicine	1	40	2020-02-19	2020-02-28	9	194	0	0	0	0	0	0	0	0	0	0	0	0	0	0	0	0	0	0	0	0	0	0	0	0	0	0	0	0	0	0	100	100	100	92	80	100	100	80	59.045	0
98	2	51	1Hubei Provincial Hospital of Traditional Chinese & Western Medicine	1	26	2020-01-28	2020-02-09	12	213	0	0	0	0	0	0	0	0	0	0	0	0	0	0	0	0	0	0	0	0	0	0	0	0	0	0	0	0	0	0	100	100	100	97	85	100	100	80	59.7315	0
99	2	57	1Hubei Provincial Hospital of Traditional Chinese & Western Medicine	1	36	2020-03-07	2020-03-14	7	179	0	0	0	0	0	0	0	0	0	1	0	1	0	0	0	0	0	0	1	0	0	0	0	0	0	0	0	0	0	0	80	100	100	65	45	25	66.6667	24	60.5826	0
100	2	65	1Hubei Provincial Hospital of Traditional Chinese & Western Medicine	2	42	2020-02-19	2020-03-06	16	187	1	0	0	0	0	0	0	0	0	0	0	0	0	0	0	0	0	0	0	0	0	0	0	0	0	0	0	0	0	0	100	100	100	72	80	37.5	100	72	57.7653	0
101	2	73	1Hubei Provincial Hospital of Traditional Chinese & Western Medicine	1	38	2020-02-20	2020-03-10	19	183	1	0	0	0	0	0	0	0	0	1	0	0	0	0	1	0	0	0	0	0	0	0	0	0	0	1	0	0	0	0	80	100	100	77	85	100	100	92	52.0863	0
102	2	48	1Hubei Provincial Hospital of Traditional Chinese & Western Medicine	1	18	2020-02-27	2020-03-09	11	184	0	0	0	0	0	0	0	0	1	1	1	0	0	0	1	1	0	0	0	0	0	0	0	0	0	1	0	0	0	0	80	100	100	45	60	50	66.6667	44	55.7822	0
103	1	78	1Hubei Provincial Hospital of Traditional Chinese & Western Medicine	1	28	2020-02-18	2020-03-01	12	192	1	0	0	0	0	0	0	0	1	1	1	0	0	0	0	1	0	1	0	0	0	0	0	0	0	0	0	0	0	0	55	0	100	30	45	62.5	0	48	42.051	1
104	2	50	1Hubei Provincial Hospital of Traditional Chinese & Western Medicine	1	16	2020-02-16	2020-03-01	14	192	0	0	0	0	0	0	0	0	1	1	1	0	0	0	1	0	0	1	0	0	0	0	0	0	0	1	0	0	0	0	80	0	100	42	50	50	0	28	50.7254	0
105	2	52	2Other	1	—	2020-02-06	2020-02-17	11	205	0	0	0	0	0	0	0	0	1	1	1	1	0	0	0	1	0	1	1	0	0	0	0	0	0	0	0	0	0	0	80	0	100	35	55	0	0	72	44.7029	1
106	2	74	1Hubei Provincial Hospital of Traditional Chinese & Western Medicine	1	56	2020-03-07	2020-03-10	3	183	1	1	0	0	0	0	0	0	0	1	0	1	0	0	0	0	0	0	1	0	0	0	0	0	0	0	0	0	0	0	80	100	100	67	60	50	100	36	57.5408	0
107	2	52	1Hubei Provincial Hospital of Traditional Chinese & Western Medicine	1	49	2020-03-05	2020-03-10	5	183	0	0	0	0	0	0	0	0	1	1	1	0	0	0	1	1	0	0	0	0	0	0	0	0	0	0	0	0	0	0	100	100	100	35	55	100	100	24	58.5253	0
108	1	65	1Hubei Provincial Hospital of Traditional Chinese & Western Medicine	1	29	2020-02-09	2020-03-05	25	189	1	0	1	0	0	0	0	0	1	1	1	0	0	0	0	0	0	0	0	0	0	0	0	0	0	0	1	0	0	0	100	100	62	87	90	100	100	56	56.3946	0
109	1	48	1Hubei Provincial Hospital of Traditional Chinese & Western Medicine	1	28	2020-01-27	2020-02-14	18	209	0	0	0	0	0	0	0	0	1	1	0	1	0	0	0	0	0	0	1	0	0	0	0	0	0	0	0	0	0	0	80	0	100	65	70	100	33.3333	72	46.3393	1
110	2	65	2Other	2	7	2020-01-28	2020-03-16	48	178	0	0	0	0	0	0	0	0	1	1	1	1	0	0	1	1	0	0	1	1	0	0	0	0	0	1	0	0	0	0	75	0	52	40	35	62.5	0	40	41.3743	1
111	2	63	1Hubei Provincial Hospital of Traditional Chinese & Western Medicine	1	24	2020-01-27	2020-02-10	14	213	1	1	0	0	0	0	0	0	0	0	0	0	0	0	0	0	0	0	0	0	0	0	0	0	0	0	0	0	0	0	100	100	100	92	85	100	100	68	60.5851	0
112	2	61	1Hubei Provincial Hospital of Traditional Chinese & Western Medicine	1	23	2020-02-03	2020-02-15	12	208	0	0	0	0	0	0	0	0	1	1	0	0	0	1	1	0	0	0	0	0	0	0	0	0	0	1	0	0	1	0	100	100	84	72	70	75	100	72	55.3487	0
113	1	64	1Hubei Provincial Hospital of Traditional Chinese & Western Medicine	1	23	2020-01-30	2020-02-13	14	210	1	0	0	0	0	0	0	0	1	1	1	1	0	0	0	1	0	0	1	0	0	0	0	0	0	0	0	0	0	0	65	0	100	60	65	50	0	40	48.9068	1
114	1	66	1Hubei Provincial Hospital of Traditional Chinese & Western Medicine	1	19	2020-02-10	2020-02-16	6	207	0	0	0	0	0	0	0	0	1	1	0	1	0	0	1	0	0	0	0	0	0	0	1	0	0	1	0	0	0	0	100	100	100	72	50	50	100	64	58.2911	0
115	2	68	1Hubei Provincial Hospital of Traditional Chinese & Western Medicine	1	31	2020-01-28	2020-02-24	27	199	0	0	0	0	0	0	0	0	1	1	1	1	0	0	0	1	0	0	1	1	0	0	0	0	0	0	0	0	0	0	75	0	100	60	50	100	100	72	40.6405	1
116	2	41	1Hubei Provincial Hospital of Traditional Chinese & Western Medicine	1	13	2020-01-28	2020-02-06	9	217	0	0	0	0	0	0	0	0	1	1	0	1	0	0	0	0	0	0	0	0	0	1	0	0	0	0	0	0	0	0	100	100	100	92	85	100	100	64	61.0755	0
117	2	52	1Hubei Provincial Hospital of Traditional Chinese & Western Medicine	1	43	2020-03-03	2020-03-11	8	183	0	0	0	0	0	0	0	0	1	1	1	0	0	0	0	0	0	1	0	0	0	0	0	0	0	0	0	0	0	0	90	100	100	82	85	100	100	72	57.0077	0
118	1	66	1Hubei Provincial Hospital of Traditional Chinese & Western Medicine	1	21	2020-01-27	2020-02-10	14	213	1	1	0	0	0	0	0	1	0	0	0	0	0	0	0	0	0	0	0	0	0	0	0	0	0	0	0	0	0	0	100	100	100	92	80	100	100	68	60.5163	0
119	1	78	1Wuhan's Leishenshan Hospital	1	20	2020-03-06	2020-03-19	13	175	1	1	1	0	0	0	0	0	0	0	0	0	0	0	0	0	0	0	0	0	0	0	0	0	0	0	0	0	0	0	100	100	100	87	85	75	100	72	59.561	0
120	2	59	1Wuhan's Leishenshan Hospital	1	76	2020-03-12	2020-03-18	6	176	0	0	0	0	0	0	0	0	1	1	1	0	0	0	0	1	0	0	0	0	0	0	0	0	0	0	0	0	0	0	95	0	100	45	60	25	0	40	52.6239	0
121	2	23	1Hubei Provincial Hospital of Traditional Chinese & Western Medicine	1	41	2020-03-02	2020-03-11	9	183	0	0	0	0	0	0	0	0	0	1	0	0	0	0	1	0	0	0	0	0	0	0	0	0	0	1	0	0	0	0	100	100	84	77	85	50	100	36	60.6707	0
122	1	53	1Hubei Provincial Hospital of Traditional Chinese & Western Medicine	1	44	2020-02-23	2020-03-09	15	185	0	0	0	0	0	0	0	0	1	1	1	1	0	0	0	1	0	0	1	0	1	0	0	0	0	0	0	0	0	0	85	100	62	65	80	62.5	100	52	51.3782	0
124	1	72	1Hubei Provincial Hospital of Traditional Chinese & Western Medicine	1	37	2020-02-20	2020-03-04	13	190	0	0	0	0	0	0	0	0	1	1	1	1	0	0	0	1	1	0	1	1	0	0	1	0	0	0	0	0	0	0	90	0	100	50	40	25	0	36	52.5308	0
125	2	58	1Hubei Provincial Hospital of Traditional Chinese & Western Medicine	1	34	2020-02-18	2020-03-08	19	186	0	0	0	0	0	0	0	0	0	1	0	1	0	0	0	0	0	0	1	1	0	0	0	0	0	0	0	0	0	0	75	100	100	82	75	75	100	72	54.1767	0
126	2	25	1Hubei Provincial Hospital of Traditional Chinese & Western Medicine	1	29	2020-02-23	2020-03-11	17	183	0	0	0	0	0	0	0	0	1	1	1	0	1	0	1	1	0	0	0	0	0	0	0	1	0	0	0	0	0	0	100	100	100	55	40	25	66.6667	24	62.9816	0
127	2	45	1Hubei Provincial Hospital of Traditional Chinese & Western Medicine	1	21	2020-02-13	2020-02-26	13	197	0	0	0	0	0	0	0	0	0	0	0	0	0	0	0	0	0	0	0	0	0	0	0	0	0	0	0	0	0	0	100	100	100	72	85	100	100	64	58.6048	0
128	2	46	1Hubei Provincial Hospital of Traditional Chinese & Western Medicine	1	58	2020-02-19	2020-02-28	9	195	0	0	0	0	0	0	0	0	0	1	1	1	1	0	1	1	0	1	1	0	0	0	0	1	1	0	0	0	0	0	90	0	100	72	50	25	0	52	53.4246	0
129	1	63	1Hubei Provincial Hospital of Traditional Chinese & Western Medicine	1	30	2020-02-18	2020-03-07	18	187	0	0	0	0	0	0	0	0	0	0	0	0	0	0	0	0	0	0	0	0	0	0	0	0	0	0	0	0	0	0	80	100	100	77	65	50	66.6667	72	56.3712	0
130	1	49	1Wuhan's Leishenshan Hospital	1	42	2020-03-09	2020-03-18	9	176	0	0	0	0	0	0	0	0	1	1	1	0	1	0	1	1	0	0	0	0	0	0	0	1	0	0	0	0	0	0	75	100	100	45	85	50	100	40	53.751	0
131	2	60	3Other	2	21	2020-02-12	2020-03-19	36	175	0	0	0	0	0	0	0	1	1	1	1	1	1	0	1	1	0	1	1	1	0	1	0	0	1	1	0	0	0	1	65	0	41	20	50	0	0	52	34.5173	1
132	2	55	1Hubei Provincial Hospital of Traditional Chinese & Western Medicine	1	11	2020-02-10	2020-02-16	6	207	0	0	0	0	0	0	0	0	1	1	0	1	0	0	1	0	0	0	0	0	0	1	0	0	0	1	0	0	0	0	80	0	100	72	80	50	33.3333	64	48.4906	1
133	2	71	1Hubei Provincial Hospital of Traditional Chinese & Western Medicine	1	36	2020-02-13	2020-02-24	11	199	0	0	0	1	0	0	0	0	1	1	1	1	0	0	1	1	0	0	0	1	1	0	0	0	0	1	0	0	0	0	80	0	41	72	70	75	0	60	42.7608	1
134	1	67	1Hubei Provincial Hospital of Traditional Chinese & Western Medicine	1	25	2020-02-13	2020-02-21	8	202	0	0	0	0	0	0	0	0	1	1	1	1	0	0	0	1	0	1	1	1	0	0	0	0	0	0	0	0	0	0	75	0	100	20	25	25	0	44	44.86	1
135	1	72	1Hubei Provincial Hospital of Traditional Chinese & Western Medicine	1	38	2020-02-19	2020-02-22	3	201	0	0	0	0	0	0	0	0	1	0	0	0	0	0	0	0	0	0	0	0	0	0	0	0	0	0	0	0	0	0	85	100	41	72	85	62.5	100	72	47.0341	1
136	1	61	1Wuhan's Leishenshan Hospital	2	44	2020-02-29	2020-03-10	10	184	0	1	0	0	0	0	0	0	1	1	1	1	1	0	1	1	0	0	0	0	0	1	0	1	0	1	0	0	0	0	40	0	100	20	30	25	33.3333	24	38.9603	1
137	1	44	1Hubei Provincial Hospital of Traditional Chinese & Western Medicine	1	53	2020-03-04	2020-03-10	6	184	0	0	0	0	0	0	0	0	1	1	0	1	0	0	0	0	0	0	0	0	0	1	0	0	0	0	0	0	0	0	80	0	74	82	85	100	0	64	48.0684	1
138	1	69	1Wuhan's Leishenshan Hospital	1	39	2020-02-14	2020-03-09	24	185	1	1	0	0	0	0	0	0	0	0	0	0	0	0	0	0	0	0	0	0	0	0	0	0	0	0	0	0	0	0	80	100	100	77	80	100	100	72	54.4696	0
139	2	43	2Other	1	—	2020-02-15	2020-04-10	55	153	0	0	0	0	0	0	0	0	0	1	1	1	0	0	1	1	0	0	0	0	0	1	0	0	0	1	0	0	0	0	80	0	100	65	50	25	0	32	53.1603	0
140	1	75	1Wuhan's Leishenshan Hospital	1	36	2020-02-20	2020-03-03	12	192	0	0	0	0	0	0	0	0	1	1	0	0	0	0	1	0	0	0	0	0	0	0	0	0	0	1	0	0	0	0	80	0	100	52	50	37.5	0	76	46.1177	1
141	2	42	1Wuhan's Leishenshan Hospital	2	—	2020-02-13	2020-02-29	16	195	0	0	0	0	0	0	0	0	1	0	0	0	0	0	0	0	0	0	0	0	0	0	0	0	0	0	0	0	0	0	90	100	100	92	85	100	100	72	58.2431	0
143	1	81	1Wuhan's Leishenshan Hospital	2	41	2020-02-20	2020-03-03	12	192	1	0	0	0	0	0	0	0	0	1	0	1	1	0	1	0	0	0	1	0	0	0	0	0	1	1	0	0	0	0	75	100	100	65	85	25	100	56	54.344	0
145	2	36	1Wuhan's Leishenshan Hospital	1	52	2020-03-06	2020-03-16	10	179	0	0	0	0	0	0	0	1	0	0	0	0	0	0	0	0	0	0	0	0	0	0	0	0	0	0	0	0	0	0	80	100	100	87	85	87.5	100	76	55.3254	0
146	2	68	1Hubei Provincial Hospital of Traditional Chinese & Western Medicine	1	40	2020-01-27	2020-02-28	32	196	1	1	1	0	0	0	0	0	1	1	1	1	0	0	0	1	1	0	1	1	0	0	0	0	0	0	0	0	0	0	45	0	100	35	85	100	33.3333	80	35.3782	1
147	1	61	1Hubei Provincial Hospital of Traditional Chinese & Western Medicine	1	21	2020-01-29	2020-02-10	12	214	0	0	0	0	0	0	0	0	1	1	0	0	1	0	0	0	0	0	0	0	0	0	0	1	0	0	0	0	0	0	85	100	100	77	85	50	100	64	56.6132	0
148	1	68	1Wuhan's Leishenshan Hospital	2	8	2020-02-13	2020-02-29	16	195	0	1	0	0	0	0	0	0	0	1	1	0	0	0	0	1	0	0	0	0	0	0	0	0	0	0	0	0	0	0	100	100	74	72	60	75	100	64	54.8464	0
150	1	53	3Wuhan's Huoshenshan Hospital	2	28	2020-01-29	2020-02-24	26	200	0	0	0	0	0	0	0	0	1	1	1	1	0	0	1	1	0	0	1	0	1	0	0	0	0	1	0	0	0	0	75	0	22	30	40	0	33.3333	24	36.4031	1
151	1	68	2Other	1	21	2020-02-19	2020-03-22	32	173	0	1	1	0	0	0	0	0	0	1	0	0	0	0	1	0	0	0	0	0	0	0	0	0	0	1	0	0	0	0	80	100	62	72	80	100	100	64	49.7198	1
152	2	57	3Wuhan's Huoshenshan Hospital	1	—	2020-01-28	2020-02-15	18	209	0	0	0	0	0	0	0	0	0	1	1	1	0	0	0	1	0	0	0	0	0	1	0	0	0	0	0	0	0	0	90	100	100	92	85	75	100	64	59.3079	0
153	1	49	1Hubei Provincial Hospital of Traditional Chinese & Western Medicine	1	31	2020-02-06	2020-02-21	15	203	0	0	0	0	0	0	0	0	1	1	1	1	1	0	1	1	1	1	1	1	1	1	1	0	1	0	0	0	0	0	80	0	62	35	35	100	33.3333	36	41.4523	1
154	1	58	1Hubei Provincial Hospital of Traditional Chinese & Western Medicine	1	25	2020-01-30	2020-02-14	15	210	1	1	1	0	0	0	0	0	1	1	0	1	0	0	0	0	0	0	0	1	1	0	0	0	0	0	0	0	0	0	70	100	22	77	85	100	100	68	42.6823	1
155	1	38	1Hubei Provincial Hospital of Traditional Chinese & Western Medicine	1	39	2020-02-23	2020-03-11	17	184	1	0	0	0	0	0	0	0	0	0	0	0	0	0	0	0	0	0	0	0	0	0	0	0	0	0	0	0	0	0	100	100	100	92	85	50	100	72	60.2628	0
157	1	54	1Hubei Provincial Hospital of Traditional Chinese & Western Medicine	2	22	2020-02-04	2020-02-15	11	209	1	0	0	0	0	0	0	0	1	1	1	0	0	0	0	1	0	1	0	0	0	0	0	0	0	0	0	0	0	0	80	100	100	72	60	100	100	64	54.5575	0
158	1	45	1Hubei Provincial Hospital of Traditional Chinese & Western Medicine	1	34	2020-03-07	2020-03-11	4	184	0	0	0	1	0	0	0	0	0	1	1	0	0	0	1	0	1	1	0	0	0	0	0	0	0	1	0	0	0	0	80	0	100	72	80	75	66.6667	64	46.4666	1
159	1	66	1Wuhan's Leishenshan Hospital	1	37	2020-02-14	2020-03-12	27	183	1	1	0	0	0	0	0	1	1	1	1	0	0	0	1	1	0	0	0	0	0	0	0	0	0	1	0	0	0	0	80	100	100	35	80	25	100	52	51.9854	0
160	2	51	1Hubei Provincial Hospital of Traditional Chinese & Western Medicine	1	48	2020-02-29	2020-03-09	9	186	0	0	0	0	0	0	0	0	1	1	1	0	0	0	0	1	1	1	0	0	0	0	0	0	0	0	0	0	0	0	80	0	100	55	60	25	0	32	52.0626	0
161	2	51	3Wuhan Hankou Hospital	1	21	2020-01-22	2020-02-04	13	220	0	0	0	0	0	0	0	0	1	1	1	1	0	0	1	1	0	0	0	1	0	0	0	0	0	1	1	0	0	0	80	0	41	45	40	0	0	24	43.6784	1
162	1	70	1Hubei Provincial Hospital of Traditional Chinese & Western Medicine	1	17	2020-02-24	2020-03-03	8	192	0	1	0	0	0	0	0	0	1	0	0	0	0	0	0	0	0	0	0	0	0	0	0	0	0	0	0	0	0	0	80	100	74	72	85	50	100	48	53.533	0
163	2	61	1Hubei Provincial Hospital of Traditional Chinese & Western Medicine	1	23	2020-01-29	2020-02-11	13	213	0	0	0	0	0	0	0	0	1	1	1	0	0	0	1	0	0	1	0	0	0	0	0	0	0	1	0	0	0	0	95	100	74	72	85	50	66.6667	56	57.2696	0
164	2	48	1Hubei Provincial Hospital of Traditional Chinese & Western Medicine	2	27	2020-02-10	2020-02-21	11	203	0	0	0	0	0	0	0	0	1	0	0	0	0	0	0	0	0	0	0	0	0	0	0	0	0	0	0	0	0	0	100	100	100	72	75	62.5	100	36	62.0262	0
165	2	64	2Other	2	8	2020-01-27	2020-02-09	13	215	0	0	0	0	0	0	0	0	1	1	0	0	1	0	0	0	0	0	0	0	0	0	0	0	1	0	0	0	0	0	80	100	100	45	65	100	100	60	51.7813	0
166	2	39	1Hubei Provincial Hospital of Traditional Chinese & Western Medicine	1	20	2020-02-02	2020-02-11	9	213	0	0	0	0	0	0	0	0	1	1	1	0	0	0	0	1	0	0	0	0	0	0	0	0	0	0	0	0	0	0	100	100	100	65	40	87.5	66.6667	32	63.026	0
167	2	37	1Hubei Provincial Hospital of Traditional Chinese & Western Medicine	1	43	2020-03-07	2020-03-11	4	184	1	0	0	0	0	0	0	0	1	1	1	1	0	0	1	1	0	0	0	0	0	1	0	0	0	1	0	0	0	0	95	0	100	52	30	75	0	32	53.8884	0
168	2	63	1Hubei Provincial Hospital of Traditional Chinese & Western Medicine	1	25	2020-02-24	2020-03-02	7	193	1	1	1	0	0	0	1	0	0	1	1	1	0	0	0	1	0	1	1	1	0	0	0	0	0	0	0	0	0	0	55	0	100	25	20	0	0	60	39.828	1
169	1	49	1Hubei Provincial Hospital of Traditional Chinese & Western Medicine	2	27	2020-02-09	2020-02-27	18	197	0	0	0	0	0	0	0	0	0	0	0	0	0	0	0	0	0	0	0	0	0	0	0	0	0	0	0	0	0	1	100	100	100	65	60	87.5	100	32	61.3613	0
170	1	50	1Hubei Provincial Hospital of Traditional Chinese & Western Medicine	1	41	2020-02-19	2020-02-29	10	195	1	0	0	0	0	0	0	0	0	1	1	0	0	0	0	1	0	0	0	0	0	0	0	0	0	0	0	0	0	0	85	100	100	72	80	100	100	52	57.2298	0
171	1	45	1Hubei Provincial Hospital of Traditional Chinese & Western Medicine	1	58	2020-03-02	2020-03-21	19	174	0	0	0	0	0	0	0	0	0	0	0	0	0	0	0	0	0	0	0	0	0	0	0	0	0	0	0	0	0	0	100	100	100	92	80	100	100	64	61.0067	0
172	2	51	1Hubei Provincial Hospital of Traditional Chinese & Western Medicine	1	31	2020-02-08	2020-03-03	24	193	0	0	0	0	0	0	0	0	1	1	0	0	0	0	1	0	0	0	0	0	0	0	0	0	0	1	0	0	0	0	100	100	100	97	90	100	100	68	61.2716	0
173	2	56	1Hubei Provincial Hospital of Traditional Chinese & Western Medicine	1	38	2020-02-08	2020-03-07	28	189	0	0	0	0	0	0	0	0	1	0	0	0	0	0	0	0	0	0	0	0	0	0	0	0	0	0	0	0	0	0	100	100	100	87	85	100	100	64	60.4578	0
174	2	56	1Hubei Provincial Hospital of Traditional Chinese & Western Medicine	1	32	2020-01-28	2020-02-14	17	211	1	0	0	0	0	0	0	0	1	1	1	0	0	0	1	1	0	0	0	0	0	0	0	0	0	1	1	0	0	0	85	100	74	72	85	50	100	64	52.4972	0
175	2	31	1Hubei Provincial Hospital of Traditional Chinese & Western Medicine	1	49	2020-03-03	2020-03-12	9	184	0	0	0	0	1	0	0	0	1	1	1	1	1	0	1	1	0	0	1	0	0	0	0	1	1	1	0	0	0	0	75	0	100	30	25	50	66.6667	24	44.5835	1
176	1	39	1Hubei Provincial Hospital of Traditional Chinese & Western Medicine	1	25	2020-02-13	2020-02-28	15	197	0	0	0	0	0	0	0	0	0	0	0	0	0	0	0	0	0	0	0	0	0	0	0	0	0	0	0	0	0	0	100	100	100	92	85	100	100	72	60.0947	0
177	2	55	1Hubei Provincial Hospital of Traditional Chinese & Western Medicine	1	27	2020-01-29	2020-02-15	17	210	0	0	0	0	0	0	0	0	1	1	1	1	0	0	1	1	0	0	1	1	0	1	0	0	0	1	0	0	0	0	95	100	100	65	50	50	100	48	58.4622	0
178	2	84	1Hubei Provincial Hospital of Traditional Chinese & Western Medicine	2	34	2020-01-12	2020-02-13	32	212	0	0	0	0	0	0	0	0	1	0	0	0	0	0	0	0	0	0	0	0	0	0	0	0	0	0	0	0	0	0	100	100	100	87	85	100	100	64	60.4578	0
179	2	21	1Hubei Provincial Hospital of Traditional Chinese & Western Medicine	2	23	2020-02-19	2020-03-06	16	190	0	0	0	0	1	0	0	0	0	0	0	0	0	0	0	0	0	0	0	0	0	0	0	0	0	0	0	0	0	0	100	100	100	92	95	100	100	80	59.2515	0
181	1	70	2Wuhan's Leishenshan Hospital	2	30	2020-03-04	2020-03-26	22	170	1	0	0	0	0	0	0	0	1	0	0	0	0	0	0	0	0	0	0	0	0	0	0	0	0	0	0	0	0	0	100	100	74	92	90	100	100	64	57.646	0
182	1	69	1Hubei Provincial Hospital of Traditional Chinese & Western Medicine	1	20	2020-01-30	2020-02-11	12	214	1	0	0	0	0	0	0	0	0	0	0	0	0	0	0	0	0	0	0	0	0	0	0	0	0	0	0	0	0	0	100	100	100	92	95	100	100	64	61.2132	0
183	2	64	1Hubei Provincial Hospital of Traditional Chinese & Western Medicine	1	19	2020-02-01	2020-02-10	9	215	1	1	0	0	0	0	0	1	1	1	1	1	1	0	1	1	0	0	1	1	0	1	0	0	1	1	1	0	0	0	40	0	22	5	25	100	0	40	26.2697	1
184	2	43	1Hubei Provincial Hospital of Traditional Chinese & Western Medicine	1	23	2020-02-13	2020-02-29	16	196	0	0	0	0	0	0	0	0	1	1	1	0	1	0	1	1	1	0	0	0	0	0	0	1	0	1	0	0	0	1	90	0	100	45	50	100	33.3333	40	49.3683	1
185	1	38	1Hubei Provincial Hospital of Traditional Chinese & Western Medicine	1	45	2020-03-07	2020-03-11	4	185	0	0	0	0	0	0	0	0	0	0	0	0	0	0	0	0	0	0	0	0	0	0	0	0	0	0	0	0	0	0	100	100	100	92	85	100	100	72	60.0947	0
186	2	41	1Hubei Provincial Hospital of Traditional Chinese & Western Medicine	1	37	2020-03-03	2020-03-11	8	185	0	0	0	0	0	0	0	0	1	1	1	0	0	0	0	1	0	0	0	0	0	0	0	0	0	0	0	0	0	0	95	100	100	72	80	100	100	48	59.5719	0
187	1	44	1Hubei Provincial Hospital of Traditional Chinese & Western Medicine	1	21	2020-02-21	2020-03-01	9	195	0	0	0	0	0	0	0	0	1	1	1	0	0	0	1	1	0	0	0	0	0	0	0	0	0	1	0	0	0	0	75	100	100	65	85	100	100	64	53.111	0
188	2	41	1Hubei Provincial Hospital of Traditional Chinese & Western Medicine	1	37	2020-02-11	2020-03-04	22	192	1	0	0	0	1	0	0	0	1	1	1	1	0	0	1	1	1	1	1	1	0	0	0	0	0	1	0	0	0	0	80	0	100	30	40	50	0	32	48.6149	1
189	2	63	1Hubei Provincial Hospital of Traditional Chinese & Western Medicine	1	18	2019-12-26	2019-12-30	4	257	0	0	0	0	0	0	0	0	1	0	0	0	0	0	0	0	0	0	0	0	0	0	0	0	0	0	0	0	0	0	100	100	100	92	85	100	100	84	58.6234	0
190	2	33	3Other	1	—	2020-02-14	2020-03-08	23	188	0	0	0	0	0	0	0	0	1	1	1	0	0	0	1	1	0	1	0	0	0	0	0	0	0	1	0	0	0	0	80	0	22	45	20	50	0	56	36.7551	1
191	2	47	1Hubei Provincial Hospital of Traditional Chinese & Western Medicine	2	43	2020-03-02	2020-03-11	9	185	0	0	0	1	0	0	0	0	1	1	1	1	0	0	1	1	0	1	1	1	0	0	0	0	0	1	0	0	0	1	75	0	100	35	35	50	0	64	44.3146	1
192	1	50	1Hubei Provincial Hospital of Traditional Chinese & Western Medicine	1	18	2020-02-01	2020-02-10	9	215	0	0	0	0	0	0	0	0	1	1	0	1	0	0	0	0	0	0	0	1	0	0	0	0	0	0	0	0	0	0	100	100	74	92	85	100	100	64	57.5772	0
193	2	50	1Hubei Provincial Hospital of Traditional Chinese & Western Medicine	2	30	2020-02-13	2020-03-03	19	193	0	0	0	0	0	0	0	1	1	1	0	1	0	0	0	0	0	0	1	0	0	0	0	0	0	0	0	0	0	0	70	100	62	35	65	100	66.6667	64	45.031	1
194	1	35	1Hubei Provincial Hospital of Traditional Chinese & Western Medicine	1	16	2019-12-27	2020-01-07	11	249	0	1	0	0	0	0	0	0	0	0	0	0	0	0	0	0	0	0	0	0	0	0	0	0	0	0	0	0	0	0	100	100	74	72	80	100	100	48	56.9994	0
195	1	63	1Hubei Provincial Hospital of Traditional Chinese & Western Medicine	1	5	2020-03-07	2020-03-11	4	185	1	0	0	0	0	0	0	0	1	1	0	1	0	0	1	0	0	0	1	0	0	0	0	0	0	1	0	0	0	0	65	0	100	72	60	100	33.3333	48	47.2315	1
197	1	33	1Hubei Provincial Hospital of Traditional Chinese & Western Medicine	1	29	2020-02-16	2020-03-09	22	187	0	0	0	0	0	0	0	0	1	1	1	1	0	0	1	1	0	0	0	0	1	0	0	0	0	1	0	0	0	0	100	100	62	82	80	100	100	64	54.6584	0
198	2	58	1Hubei Provincial Hospital of Traditional Chinese & Western Medicine	1	25	2020-02-28	2020-03-04	5	192	1	0	0	0	0	0	0	0	1	1	1	1	1	0	1	0	1	1	0	1	0	0	0	0	1	1	0	0	0	0	100	100	100	50	70	100	66.6667	48	59.5823	0
199	2	62	1Hubei Provincial Hospital of Traditional Chinese & Western Medicine	1	32	2020-03-01	2020-03-11	10	185	0	0	0	0	0	0	0	0	1	0	0	0	0	0	0	0	0	0	0	0	0	0	0	0	0	0	0	0	0	0	100	0	100	72	80	50	33.3333	64	52.1938	0
201	2	45	1Hubei Provincial Hospital of Traditional Chinese & Western Medicine	1	24	2020-02-06	2020-02-19	13	206	0	0	0	0	0	0	0	0	1	0	0	0	0	0	0	0	0	0	0	0	0	0	0	0	0	0	0	0	0	0	100	100	100	72	85	100	100	48	60.5665	0
202	2	72	1Wuhan's Leishenshan Hospital	1	22	2020-02-13	2020-02-24	11	201	0	0	0	0	0	0	0	0	1	1	1	0	0	0	1	1	0	0	0	0	0	0	0	0	0	1	0	0	0	0	85	0	52	65	50	100	0	48	45.4139	1
203	2	51	1Wuhan's Leishenshan Hospital	1	43	2020-02-20	2020-03-12	21	184	0	1	0	0	0	0	0	0	1	1	1	1	0	0	0	1	0	1	1	1	0	0	0	0	0	0	0	0	0	0	60	0	62	20	20	100	0	32	38.12	1
204	2	71	1Wuhan's Leishenshan Hospital	1	—	2020-03-04	2020-03-13	9	183	0	0	0	0	0	0	0	0	0	1	0	1	0	0	0	0	0	0	1	0	0	0	0	0	0	0	0	0	0	0	75	100	100	72	85	100	100	88	51.0333	0
205	2	51	1Hubei Provincial Hospital of Traditional Chinese & Western Medicine	1	40	2020-02-16	2020-03-01	14	197	0	0	0	0	0	0	0	0	0	1	1	0	0	0	0	1	1	1	0	0	0	0	0	0	0	0	0	0	0	0	100	100	100	67	40	100	66.6667	64	59.3077	0
207	2	43	1Hubei Provincial Hospital of Traditional Chinese & Western Medicine	1	29	2020-02-19	2020-02-24	5	203	0	0	0	0	0	0	0	0	0	0	0	0	0	0	0	0	0	0	0	0	0	0	0	0	0	0	0	0	0	0	100	100	100	92	85	62.5	100	80	59.2399	0
208	2	65	1Hubei Provincial Hospital of Traditional Chinese & Western Medicine	1	48	2020-02-13	2020-03-11	27	187	0	0	0	0	0	0	0	0	1	1	0	0	1	0	0	0	0	0	0	0	0	0	0	0	0	0	0	0	0	0	100	100	100	72	85	50	100	36	62.2059	0
209	2	56	1Hubei Provincial Hospital of Traditional Chinese & Western Medicine	1	47	2020-03-01	2020-03-12	11	186	0	0	0	0	0	0	0	0	1	1	1	1	1	0	1	1	1	1	1	1	1	1	1	1	0	1	0	0	0	0	80	0	52	15	25	37.5	0	24	41.1198	1
210	1	60	1Wuhan's Leishenshan Hospital	1	39	2020-03-09	2020-03-19	10	179	0	1	0	0	0	0	0	0	1	1	1	0	0	0	1	1	0	0	0	0	0	0	0	0	0	1	0	0	0	0	80	0	100	57	60	100	0	60	48.6246	1
211	2	70	1Hubei Provincial Hospital of Traditional Chinese & Western Medicine	1	50	2020-02-20	2020-03-10	19	188	1	0	0	0	0	0	0	0	1	1	0	1	0	0	0	0	0	0	1	1	0	0	0	0	0	0	0	0	0	0	80	100	100	72	80	75	66.6667	56	57.8376	0
212	2	77	1Hubei Provincial Hospital of Traditional Chinese & Western Medicine	1	41	2020-02-16	2020-03-02	15	196	0	0	1	1	0	0	0	0	0	1	1	1	1	0	1	0	1	0	1	1	1	1	1	0	0	1	0	0	0	1	80	100	32	72	60	50	100	64	45.5761	1
213	2	46	1Hubei Provincial Hospital of Traditional Chinese & Western Medicine	1	17	2020-02-13	2020-02-22	9	205	0	0	0	0	0	0	0	0	1	1	1	1	1	0	0	1	0	1	0	1	1	1	1	0	0	0	0	0	0	0	90	0	100	35	80	50	0	56	48.6923	1
214	2	50	1Hubei Provincial Hospital of Traditional Chinese & Western Medicine	1	25	2020-02-18	2020-02-28	10	199	0	0	0	0	0	0	0	0	0	0	0	0	0	0	0	0	0	0	0	0	0	0	0	0	0	0	0	0	0	0	100	100	100	72	80	100	100	64	58.536	0
216	2	70	1Hubei Provincial Hospital of Traditional Chinese & Western Medicine	1	29	2020-02-19	2020-02-29	10	198	0	0	0	0	0	0	0	0	1	1	1	0	0	0	0	1	0	0	0	0	0	0	0	0	0	0	0	0	0	0	80	0	100	40	40	100	0	64	45.7588	1
217	2	56	1Hubei Provincial Hospital of Traditional Chinese & Western Medicine	1	46	2020-03-06	2020-03-11	5	187	1	0	0	0	0	0	0	0	1	0	0	0	0	0	0	0	0	0	0	0	0	0	0	0	0	0	0	0	0	0	100	100	100	72	80	25	100	40	61.7307	0
219	2	48	1Hubei Provincial Hospital of Traditional Chinese & Western Medicine	1	24	2020-02-07	2020-02-16	9	211	0	0	0	0	0	0	0	0	1	1	1	1	1	0	0	1	1	1	0	0	1	1	1	0	0	0	0	0	0	0	90	100	100	65	50	100	100	48	57.3684	0
220	1	69	1Hubei Provincial Hospital of Traditional Chinese & Western Medicine	1	40	2020-01-27	2020-02-29	33	198	0	0	0	0	1	0	0	0	1	0	0	0	0	0	0	0	0	0	0	0	0	0	0	0	0	0	0	0	0	0	100	100	100	92	85	75	100	72	60.1787	0
221	2	48	1Wuhan's Leishenshan Hospital	1	52	2020-03-06	2020-03-17	11	181	0	0	0	0	0	0	0	0	0	1	1	0	0	0	0	1	0	0	0	0	0	0	0	0	0	0	0	0	0	0	85	100	74	72	80	75	100	72	51.3634	0
222	2	56	1Wuhan's Leishenshan Hospital	1	53	2020-03-07	2020-03-21	14	177	0	0	0	0	0	0	0	0	0	0	0	0	0	0	0	0	0	0	0	0	0	0	0	0	0	0	0	0	0	0	85	100	100	72	85	25	100	68	55.5891	0
223	2	63	3Other	1	16	2020-02-19	2020-03-14	24	184	0	0	0	0	0	0	0	0	0	0	0	0	0	0	0	0	0	0	0	0	0	0	0	0	0	0	0	0	0	0	100	100	100	92	100	100	100	80	59.3203	0
224	2	49	2Other	1	14	2020-02-06	2020-02-23	17	204	0	0	0	0	0	0	0	0	1	1	1	1	0	0	0	1	0	0	1	1	0	0	0	0	0	0	0	0	0	0	75	0	41	35	40	25	0	64	36.5289	1
225	1	65	1Hubei Provincial Hospital of Traditional Chinese & Western Medicine	1	25	2020-02-18	2020-03-09	20	189	1	0	0	0	0	0	0	0	1	1	1	0	0	0	0	1	1	1	0	0	0	0	0	0	0	0	1	0	0	0	80	0	22	45	60	0	0	64	36.493	1
226	2	66	1Wuhan's Huoshenshan Hospital	2	6	2020-02-12	2020-03-30	47	168	0	0	1	0	0	0	0	0	1	1	1	0	0	0	1	1	0	1	0	0	0	0	0	0	0	1	0	0	0	0	80	100	100	62	70	25	100	72	52.731	0
227	2	63	3Other	1	23	2020-02-09	2020-02-20	11	207	0	0	0	0	0	0	0	0	1	1	1	0	1	0	1	1	0	0	0	0	0	0	0	0	1	1	0	0	0	0	80	100	100	72	85	100	66.6667	72	55.8607	0
228	1	70	2Other	1	9	2020-02-09	2020-02-25	16	202	0	1	0	0	0	0	0	0	1	1	0	0	0	0	1	0	0	0	0	0	0	0	0	0	0	1	0	0	0	0	80	0	100	72	85	75	0	64	50.4154	0
229	2	67	2Other	1	15	2020-02-09	2020-02-25	16	202	0	1	0	0	0	0	0	0	0	0	0	0	0	0	0	0	0	0	0	0	0	0	0	0	0	0	0	0	0	0	95	100	100	72	85	100	100	68	57.1886	0
230	2	56	1Wuhan's Huoshenshan Hospital	1	30	2020-02-25	2020-03-15	19	183	0	0	0	0	0	0	0	0	1	1	1	0	0	0	0	1	0	0	0	0	0	0	0	0	0	0	1	0	0	0	100	0	72	72	50	25	0	48	51.9992	0
231	2	62	1Wuhan's Huoshenshan Hospital	1	30	2020-03-09	2020-03-23	14	175	0	0	1	0	0	0	0	0	1	1	1	1	1	0	0	1	1	1	1	1	1	1	1	0	0	0	0	0	0	0	65	0	41	35	30	25	0	36	37.9726	1
232	2	42	1Wuhan's Huoshenshan Hospital	1	20	2020-02-21	2020-03-09	17	189	0	1	0	0	0	0	0	0	0	0	0	0	0	0	0	0	0	0	0	0	0	0	0	0	0	0	0	0	0	0	100	100	100	85	90	100	100	76	58.8083	0
233	1	69	1Wuhan's Leishenshan Hospital	1	35	2020-02-16	2020-03-07	20	191	1	0	0	0	0	0	0	0	1	1	1	1	0	0	0	1	1	0	1	1	0	0	0	0	0	0	1	0	0	0	80	0	41	35	30	50	0	44	39.6852	1
234	1	63	1Wuhan's Leishenshan Hospital	1	40	2020-02-15	2020-02-29	14	198	0	0	0	0	0	0	0	0	1	1	1	1	1	0	0	0	1	1	1	1	1	1	1	0	0	0	0	0	0	0	85	0	100	72	55	50	0	64	51.0123	0
235	2	47	1Wuhan's Leishenshan Hospital	1	45	2020-02-10	2020-03-18	37	180	0	0	0	0	0	0	0	0	0	1	1	0	0	0	0	1	0	1	0	0	0	0	0	0	0	0	0	0	0	0	100	100	100	65	85	100	100	64	57.7401	0
236	1	59	3Other	2	—	2020-02-13	2020-04-07	54	160	0	0	0	0	0	0	0	0	1	1	1	1	0	0	0	1	0	0	1	0	0	0	0	0	0	0	0	0	0	0	90	0	74	72	85	50	33.3333	64	46.9127	1
237	2	69	1Wuhan's Leishenshan Hospital	1	60	2020-03-07	2020-03-10	3	186	0	0	0	0	0	0	0	0	1	1	1	1	0	0	0	1	0	0	1	0	0	1	1	0	0	0	0	0	0	0	55	0	74	35	50	100	100	24	36.2356	1
238	1	50	1Hubei Provincial Hospital of Traditional Chinese & Western Medicine	1	25	2020-02-10	2020-02-19	9	206	0	0	0	0	0	0	0	0	1	1	1	1	0	0	0	1	0	0	1	1	1	0	0	0	0	0	0	0	0	0	80	100	100	65	55	100	66.6667	64	55.5639	0
239	1	69	3Other	1	19	2020-02-04	2020-02-19	15	208	1	0	0	0	0	0	0	0	0	1	0	0	1	0	0	0	0	0	0	0	0	0	0	0	1	0	0	0	0	0	100	100	100	72	85	50	100	72	57.7921	0
241	2	66	2Other	1	—	2020-02-06	2020-03-13	36	185	1	1	1	0	0	0	0	0	1	1	1	1	0	0	1	0	1	1	1	1	0	0	0	0	0	1	0	0	0	0	90	0	100	30	40	0	0	48	48.6729	1
242	2	63	2Other	1	18	2020-02-14	2020-03-17	32	181	1	1	0	0	0	0	0	0	0	1	1	1	0	0	1	1	0	0	0	1	0	0	0	0	0	1	0	0	0	0	85	100	100	65	65	50	100	52	56.3267	0
243	2	60	2Other	1	5	2020-02-01	2020-02-20	19	207	0	0	0	0	1	0	0	0	1	1	1	1	0	0	0	1	1	1	1	0	0	0	0	0	0	0	0	0	0	0	75	0	31	42	35	0	0	32	39.9868	1
244	2	50	1Wuhan Hankou Hospital	1	9	2020-01-15	2020-02-17	33	210	0	0	0	0	0	0	0	0	0	1	1	0	0	0	0	1	0	0	0	0	0	0	0	0	0	0	0	0	0	0	100	100	100	72	85	100	100	76	57.1336	0
245	2	62	1Hubei Provincial Hospital of Traditional Chinese & Western Medicine	1	27	2020-02-26	2020-03-08	11	191	0	0	0	0	0	0	0	0	1	1	1	1	0	0	1	1	0	1	1	1	0	0	0	0	0	1	0	0	0	0	80	100	74	65	65	100	100	52	51.7345	0
246	2	79	1Hubei Provincial Hospital of Traditional Chinese & Western Medicine	1	27	2020-02-22	2020-02-28	6	200	0	0	0	0	0	0	0	0	1	0	0	0	0	0	0	0	0	0	0	0	0	0	0	0	0	0	0	0	0	0	55	100	100	72	80	100	100	64	50.2037	0
247	2	45	1Hubei Provincial Hospital of Traditional Chinese & Western Medicine	1	39	2020-02-09	2020-03-08	28	191	0	0	0	0	0	0	0	0	1	1	1	1	0	0	0	1	0	0	1	1	0	0	0	0	0	0	0	0	0	0	90	100	100	40	40	25	100	32	56.3561	0
248	2	59	1Hubei Provincial Hospital of Traditional Chinese & Western Medicine	1	30	2020-02-13	2020-03-09	25	190	0	0	0	0	0	0	0	0	0	0	0	0	0	0	0	0	0	0	0	0	0	0	0	0	0	0	0	0	0	0	100	100	70	40	60	75	66.6667	48	54.2568	0
249	2	69	1Hubei Provincial Hospital of Traditional Chinese & Western Medicine	1	23	2020-01-30	2020-02-14	15	214	1	0	0	0	0	0	0	0	1	1	1	0	0	0	1	1	0	1	0	0	0	0	0	0	0	1	1	0	0	0	80	100	100	72	70	75	100	56	55.76	0
250	2	56	1Hubei Provincial Hospital of Traditional Chinese & Western Medicine	1	35	2020-03-05	2020-03-11	6	188	0	0	0	0	0	0	0	0	1	1	1	1	0	0	0	1	0	0	1	1	0	1	0	0	0	0	0	0	0	0	80	100	41	55	85	25	100	52	46.5864	1
251	2	35	1Hubei Provincial Hospital of Traditional Chinese & Western Medicine	1	52	2020-03-08	2020-03-10	2	189	0	0	0	0	0	0	0	0	0	1	1	0	0	0	0	0	1	1	0	0	0	0	0	0	0	0	0	0	0	0	90	100	100	92	85	100	100	80	57.2622	0
252	2	37	1Hubei Provincial Hospital of Traditional Chinese & Western Medicine	1	14	2020-01-29	2020-02-05	7	223	0	0	0	0	0	0	0	0	0	0	0	0	0	0	0	0	0	0	0	0	0	0	0	0	0	0	0	0	0	0	100	100	100	92	85	87.5	100	64	61.1175	0
253	2	44	3Other	1	—	2020-02-01	2020-03-10	38	189	0	0	0	0	0	0	0	0	1	1	1	1	0	0	1	1	1	0	1	1	0	0	0	0	0	1	1	0	0	1	60	0	21	20	25	12.5	0	24	33.9472	1
254	2	62	2Other	2	—	2020-01-23	2020-02-01	9	227	0	0	0	0	0	0	0	0	1	1	1	1	0	1	1	1	1	1	1	1	1	0	0	0	0	1	0	0	0	1	70	0	32	30	20	0	0	28	37.997	1
255	1	59	1Wuhan's Leishenshan Hospital	1	35	2020-02-16	2020-03-03	16	196	0	1	0	0	0	0	0	0	0	1	0	1	0	0	0	0	0	0	1	1	0	0	0	0	0	0	0	0	0	0	85	100	100	72	80	100	100	64	55.7586	0
256	1	61	1Wuhan's Leishenshan Hospital	1	29	2020-02-16	2020-03-13	26	186	1	0	0	0	0	0	0	0	1	0	0	0	0	0	0	0	0	0	0	0	0	0	0	0	0	0	0	0	0	0	100	100	52	72	85	0	100	52	53.9538	0
257	2	61	1Wuhan's Leishenshan Hospital	1	18	2020-02-20	2020-03-03	12	196	1	0	1	0	0	0	0	0	1	1	1	1	0	0	0	0	0	0	0	0	0	1	0	0	0	0	1	0	0	0	100	100	52	72	85	0	100	64	52.4825	0
258	1	52	1Wuhan's Leishenshan Hospital	2	56	2020-03-12	2020-03-30	18	169	0	0	0	1	1	1	0	0	1	1	1	1	1	0	1	1	0	1	1	1	1	0	0	1	1	1	0	0	0	0	60	0	74	20	35	50	0	24	41.09	1
259	1	60	1Wuhan's Leishenshan Hospital	1	45	2020-02-16	2020-03-11	24	188	0	1	0	0	0	0	0	0	0	0	0	0	0	0	0	0	0	0	0	0	0	0	0	0	0	0	0	0	0	0	90	100	100	92	95	100	100	72	58.3807	0
260	2	60	1Wuhan's Leishenshan Hospital	1	55	2020-02-16	2020-03-11	24	188	1	1	0	0	0	0	1	0	1	1	1	1	0	0	1	0	0	1	1	1	0	0	0	0	0	1	0	0	0	0	75	0	41	65	85	100	66.6667	64	36.7223	1
261	2	63	1Wuhan's Leishenshan Hospital	1	40	2020-02-14	2020-03-15	30	184	0	0	0	0	0	0	0	0	0	0	0	0	0	0	0	0	0	0	0	0	0	0	0	0	0	0	0	0	0	0	90	100	100	72	85	100	100	64	56.7532	0
262	2	60	1Wuhan's Leishenshan Hospital	1	62	2020-02-15	2020-03-23	37	176	0	0	0	0	0	0	0	0	1	1	1	1	0	0	1	1	1	0	1	1	0	0	0	0	0	1	0	0	0	0	60	0	52	25	45	50	0	36	37.414	1
263	2	62	1Wuhan's Leishenshan Hospital	1	42	2020-03-01	2020-03-22	21	177	1	1	1	0	0	0	0	1	1	1	1	1	1	0	1	1	1	1	1	1	0	1	0	1	0	1	0	0	0	0	75	0	51	25	30	0	0	24	41.4897	1
264	1	68	1Wuhan's Leishenshan Hospital	1	33	2020-02-16	2020-03-12	25	187	1	1	0	0	0	0	0	0	1	1	1	1	0	0	0	1	0	0	1	1	0	0	0	0	0	0	0	0	0	0	75	0	100	40	50	25	0	52	46.694	1
265	2	71	1Wuhan's Leishenshan Hospital	1	30	2020-03-11	2020-03-12	1	187	1	0	0	0	0	0	0	0	1	1	1	1	0	0	0	1	1	0	1	1	0	0	0	0	0	0	0	0	0	0	65	0	41	50	50	0	0	72	35.7712	1
266	2	36	1Wuhan's Leishenshan Hospital	1	46	2020-03-01	2020-03-17	16	182	0	0	0	0	0	0	0	0	1	1	0	1	0	0	0	0	0	0	0	1	1	0	0	0	0	0	0	0	0	0	80	100	41	72	80	25	100	44	49.5985	1
267	2	57	1Wuhan's Leishenshan Hospital	1	26	2020-02-27	2020-03-14	16	185	0	0	0	0	0	0	0	0	0	1	1	0	0	0	1	1	0	0	0	0	0	0	0	0	0	1	0	0	0	0	95	100	100	67	45	100	100	20	61.9054	0
268	2	66	1Wuhan's Leishenshan Hospital	1	43	2020-02-27	2020-03-11	13	188	0	0	0	0	0	0	0	0	0	1	0	1	0	0	1	0	0	0	0	0	1	0	0	0	0	1	0	0	0	0	75	0	52	60	60	75	0	64	41.2046	1
269	1	58	1Wuhan's Leishenshan Hospital	2	—	2020-02-09	2020-02-28	19	200	0	0	0	0	0	0	0	0	0	1	1	0	0	0	0	1	0	0	0	0	0	0	0	0	0	0	0	0	0	0	95	0	100	72	85	50	33.3333	64	51.3369	0
270	2	58	2Other	1	29	2020-03-02	2020-03-08	6	191	0	0	0	0	0	0	0	0	1	1	1	1	0	0	1	1	0	1	1	1	1	1	0	0	0	1	0	0	0	0	75	0	41	30	30	50	0	24	40.5938	1
271	1	46	2Other	1	—	2020-02-19	2020-03-04	14	195	0	0	0	0	0	0	0	0	1	1	0	1	0	0	1	0	0	0	0	0	1	0	0	0	0	1	0	0	0	0	100	100	84	92	60	100	100	76	57.1073	0
273	2	61	2Other	1	21	2020-02-19	2020-03-01	11	198	0	0	0	0	0	0	0	0	1	1	1	1	1	0	1	1	1	1	1	1	1	1	1	1	0	0	1	0	0	0	60	0	52	25	35	25	0	24	38.8316	1
274	2	57	3Wuhan's Leishenshan Hospital	1	—	2020-03-04	2020-03-26	22	173	0	0	0	0	0	0	0	0	0	0	0	0	0	0	0	0	0	0	0	0	0	0	0	0	0	0	0	0	0	0	95	100	100	92	85	100	100	52	61.621	0
275	2	54	1Wuhan's Leishenshan Hospital	1	—	2020-03-04	2020-03-28	24	171	0	0	0	0	0	0	0	0	0	0	0	0	0	0	0	0	0	0	0	0	0	0	0	0	0	0	0	0	0	0	100	100	100	92	100	100	100	64	61.282	0
276	2	54	1Wuhan's Huoshenshan Hospital	1	18	2020-02-10	2020-02-29	19	199	0	0	0	0	0	0	0	0	1	1	1	1	0	0	0	1	0	0	0	0	0	1	0	0	0	0	0	0	0	0	75	0	74	55	80	100	0	60	44.2287	1
277	2	58	1Hubei Provincial Hospital of Traditional Chinese & Western Medicine	1	26	2020-02-16	2020-02-29	13	200	0	0	0	0	0	0	0	0	1	1	0	1	0	0	1	0	0	0	0	0	0	0	1	0	0	0	0	0	0	0	100	0	100	72	50	100	0	40	56.4953	0
278	2	72	1Wuhan's Leishenshan Hospital	1	—	2020-02-12	2020-03-08	25	192	1	0	0	0	0	0	0	0	1	1	0	0	0	0	1	0	0	0	0	0	0	0	0	0	0	1	0	0	0	0	85	100	70	67	60	75	100	36	54.3461	0
279	1	72	2Wuhan's Leishenshan Hospital	2	30	2020-02-14	2020-03-08	23	192	0	0	0	0	0	0	0	0	0	1	0	1	0	0	0	0	0	0	0	0	0	1	0	0	0	0	0	0	0	0	100	100	100	92	85	100	100	64	61.0755	0
280	1	80	1Wuhan's Leishenshan Hospital	1	14	2020-03-06	2020-03-12	6	188	1	0	0	0	0	0	0	0	1	1	1	1	0	0	0	0	0	0	1	1	0	1	1	0	0	0	1	0	0	0	90	0	41	30	45	50	0	64	38.6735	1
281	2	60	2Other	1	7	2020-02-19	2020-02-29	10	200	0	0	0	0	0	0	0	0	1	1	1	1	1	0	1	1	0	1	1	1	0	0	0	1	1	1	1	0	0	0	75	0	100	25	20	0	0	40	45.9834	1
282	1	58	3Other	1	—	2020-02-14	2020-03-02	17	198	0	0	0	0	0	0	0	0	1	1	1	1	0	0	1	1	0	0	1	0	0	0	0	0	0	1	0	0	0	0	80	0	100	45	50	0	0	64	46.8503	1
283	2	59	3Other	1	—	—	—	0	—	0	0	0	0	0	0	0	0	0	1	1	1	0	0	0	1	1	1	1	1	0	0	0	0	0	0	0	0	0	0	80	0	100	35	50	100	0	64	45.2788	1
284	1	70	2Other	1	37	2020-03-01	2020-03-30	29	170	0	0	0	0	0	0	0	0	1	1	0	1	0	0	1	0	0	0	1	0	0	0	0	0	0	1	0	0	0	0	90	100	100	72	85	100	66.6667	52	60.1645	0
285	2	65	1Wuhan's Huoshenshan Hospital	1	21	2020-02-10	2020-02-25	15	204	0	0	0	0	0	0	0	0	1	1	1	1	0	0	0	1	1	0	1	1	0	1	0	0	0	0	0	0	0	0	80	0	41	35	25	0	0	60	37.8227	1
286	2	61	2Wuhan's Leishenshan Hospital	1	55	2020-02-08	2020-03-13	34	187	0	0	0	0	0	0	0	0	1	0	0	0	0	0	0	0	0	0	0	0	0	0	0	0	0	0	0	0	0	0	95	100	#NULL!	72	80	25	100	64	44.4072	1
287	1	64	1Wuhan's Huoshenshan Hospital	1	21	2020-02-10	2020-03-03	22	197	0	0	0	0	0	0	0	0	1	1	0	1	0	0	0	0	0	0	0	0	0	1	0	0	0	0	0	0	0	0	90	0	100	72	50	25	0	36	55.3863	0
288	1	55	1Wuhan's Leishenshan Hospital	1	54	2020-03-06	2020-03-18	12	182	0	0	0	0	0	0	0	0	0	1	1	0	0	0	0	0	0	0	0	0	0	0	0	0	0	0	1	0	0	0	100	100	100	92	85	50	66.6667	64	63.1836	0
289	2	62	2Other	2	8	2020-02-06	2020-03-21	44	179	1	0	1	0	0	0	0	0	1	1	1	1	0	0	1	1	1	0	1	1	0	0	0	0	0	1	0	0	0	0	55	0	41	30	25	50	0	52	33.3888	1
290	1	70	1Hubei Provincial Hospital of Traditional Chinese & Western Medicine	1	39	2020-02-21	2020-02-28	7	201	0	0	0	0	0	0	0	0	1	1	1	1	0	0	1	1	0	0	1	1	0	0	0	0	0	0	0	0	0	0	70	0	100	25	40	25	0	24	47.2105	1
291	1	54	1Wuhan's Leishenshan Hospital	1	44	2020-02-20	2020-02-29	9	200	1	0	0	0	0	0	0	0	0	0	0	0	0	0	0	0	0	0	0	0	0	0	0	0	0	0	0	0	0	0	100	100	100	92	95	100	100	76	59.7419	0
292	2	58	1Hubei Provincial Hospital of Traditional Chinese & Western Medicine	1	61	2020-02-19	2020-03-02	12	198	0	0	0	0	0	0	0	0	1	1	1	1	1	0	1	1	1	1	0	1	0	0	0	1	0	1	0	0	0	0	80	0	100	5	20	0	0	32	45.4193	1
293	1	59	2Wuhan's Huoshenshan Hospital	1	15	2020-02-04	2020-02-24	20	205	1	0	0	0	0	0	0	0	1	1	0	1	0	0	1	0	0	0	1	1	0	0	0	0	0	1	0	0	0	0	90	0	100	72	60	100	0	72	50.858	0
294	1	49	1Wuhan's Huoshenshan Hospital	2	10	2020-02-10	2020-04-01	51	168	0	0	0	0	0	0	0	0	1	1	0	0	0	1	1	0	0	0	0	0	0	0	0	0	0	1	0	0	1	0	95	0	100	45	60	50	0	52	51.0686	0
295	2	56	2Other	1	46	2020-03-18	2020-03-24	6	176	0	0	0	0	0	0	0	0	1	1	1	1	1	1	1	1	0	1	1	1	1	1	1	1	0	1	0	0	1	0	50	0	22	0	10	25	0	36	28.0397	1
296	2	67	1Wuhan's Leishenshan Hospital	1	76	2020-03-12	2020-03-18	6	182	0	0	0	0	0	0	0	0	1	1	0	0	0	0	1	0	0	0	0	0	0	0	0	0	0	1	0	0	0	0	100	0	100	45	60	50	0	24	55.4273	0
297	2	54	1Wuhan's Leishenshan Hospital	1	58	2020-03-10	2020-03-21	11	179	1	0	0	0	0	0	0	0	0	1	0	0	0	0	1	0	0	0	0	0	0	0	0	0	0	1	0	0	0	0	100	0	100	72	85	50	0	40	57.1452	0
298	1	55	2Wuhan's Leishenshan Hospital	1	30	2020-03-11	2020-03-19	8	181	0	0	0	0	0	0	0	0	0	0	0	0	0	0	0	0	0	0	0	0	0	0	0	0	0	0	0	0	0	0	100	100	100	92	100	100	100	72	60.3012	0
299	2	38	1Wuhan's Leishenshan Hospital	1	—	2020-02-10	2020-02-18	8	211	0	0	0	0	0	0	0	0	0	1	1	1	0	0	0	1	0	0	0	1	0	0	0	0	0	0	0	0	0	0	100	0	100	72	60	100	0	60	54.1809	0
300	1	51	2Other	1	9	2020-02-02	2020-02-13	11	216	0	0	0	0	0	0	0	0	1	0	0	0	0	0	0	0	0	0	0	0	0	0	0	0	0	0	0	0	0	0	100	0	100	92	85	100	0	36	59.9382	0
301	2	41	1Wuhan's Leishenshan Hospital	1	43	2020-02-15	2020-03-09	23	191	0	0	0	0	0	0	0	0	0	1	1	1	0	0	0	1	0	1	1	1	0	0	0	0	0	0	0	0	0	0	100	0	100	65	40	50	0	32	56.6419	0
302	1	74	2Other	1	22	2020-02-19	2020-03-15	25	185	1	0	0	0	0	0	0	0	0	0	0	0	0	0	0	0	0	0	0	0	0	0	0	0	0	0	0	0	0	0	100	100	100	72	85	25	100	56	59.8378	0
303	1	66	1Wuhan's Leishenshan Hospital	1	64	2020-03-04	2020-03-28	24	172	1	0	0	0	0	0	0	0	0	1	1	1	0	0	0	0	0	1	1	1	0	0	0	0	0	0	0	0	0	0	100	100	100	72	75	62.5	100	72	57.6124	0
304	2	56	1Wuhan's Leishenshan Hospital	1	48	2020-03-06	2020-03-28	22	172	0	0	0	0	0	0	0	0	0	1	0	0	0	0	1	0	0	0	0	0	0	0	0	0	0	0	0	0	0	0	100	100	100	72	95	100	100	60	59.2329	0
305	1	49	1Wuhan's Huoshenshan Hospital	1	4	2020-02-28	2020-03-11	12	189	0	0	0	0	0	0	0	0	1	1	0	1	1	0	0	0	0	0	1	1	0	0	0	1	0	0	0	0	0	0	85	0	100	45	40	100	0	60	47.7927	1
306	2	72	1Wuhan's Huoshenshan Hospital	1	13	2020-02-10	2020-02-27	17	202	1	0	0	0	0	1	0	0	1	1	1	1	0	0	0	1	0	0	1	1	0	0	0	0	0	0	1	0	0	0	55	0	31	25	30	50	0	32	33.9465	1
308	1	57	1Wuhan's Leishenshan Hospital	1	48	2020-03-07	2020-03-18	11	182	1	0	1	0	0	0	0	0	0	0	0	0	0	0	0	0	0	0	0	0	0	0	0	0	0	0	0	0	0	0	100	100	100	82	70	100	100	64	59.6337	0
309	1	57	2Wuhan's Leishenshan Hospital	1	54	2020-03-06	2020-03-17	11	183	0	0	0	0	0	0	0	0	0	1	0	1	0	0	0	0	0	0	0	1	0	0	0	0	0	0	0	0	0	0	85	100	100	72	85	100	100	40	58.7699	0
310	2	52	1Wuhan's Leishenshan Hospital	1	—	2020-03-12	2020-03-18	6	183	0	0	0	0	0	0	0	0	1	1	1	0	0	0	0	0	1	0	0	0	0	0	0	0	0	0	1	0	0	0	90	100	100	65	80	100	100	44	58.2717	0
312	2	68	2Other	2	10	2020-02-05	2020-03-17	41	184	1	0	0	0	0	0	0	0	1	1	1	1	1	0	0	1	0	0	0	0	1	0	0	1	0	0	1	0	0	0	100	100	41	65	80	0	100	24	54.9731	0
313	2	57	3Other	1	—	2020-03-08	2020-03-10	2	191	1	0	0	0	0	0	0	0	0	0	0	0	0	0	0	0	0	0	0	0	0	0	0	0	0	0	0	0	0	0	100	100	100	92	85	50	100	40	64.1861	0
314	1	34	1Wuhan's Leishenshan Hospital	1	40	2020-03-10	2020-03-17	7	184	0	0	0	0	0	0	0	0	0	1	1	1	0	0	0	1	0	0	0	0	1	0	1	0	0	0	0	0	0	0	100	100	100	92	85	62.5	100	72	60.2207	0
315	1	49	1Wuhan's Leishenshan Hospital	1	32	2020-02-20	2020-02-29	9	201	1	0	0	0	0	0	0	0	0	0	0	0	0	0	0	0	0	0	0	0	0	0	0	0	0	0	0	0	0	0	100	100	100	92	85	100	100	60	61.5659	0
316	2	78	1Wuhan's Leishenshan Hospital	1	27	2020-02-15	2020-02-28	13	202	1	1	1	0	0	0	1	0	0	0	0	0	0	0	0	0	0	0	0	0	0	0	0	0	0	0	0	0	0	0	85	0	100	72	80	100	0	64	51.1883	0
317	1	45	1Wuhan's Leishenshan Hospital	1	47	2020-02-16	2020-03-04	17	197	0	0	0	0	0	0	0	0	1	1	0	1	0	0	1	0	0	0	0	0	0	0	1	0	0	1	0	0	0	0	100	0	100	65	70	75	66.6667	56	50.1482	0
318	2	29	1Hubei Provincial Hospital of Traditional Chinese & Western Medicine	1	34	2020-02-19	2020-03-03	13	198	0	0	0	0	0	0	0	0	1	1	0	1	0	0	0	0	0	0	0	0	0	1	0	0	0	0	0	0	0	0	100	100	100	92	90	100	100	72	60.1635	0
319	2	55	1Wuhan's Huoshenshan Hospital	1	30	2020-03-03	2020-03-12	9	189	1	1	0	0	0	0	0	0	0	1	1	0	0	0	0	1	1	0	0	0	0	0	0	0	0	0	0	0	0	0	100	0	100	92	70	25	0	64	56.5509	0
320	2	66	2Other	2	10	2020-02-02	2020-03-08	35	193	1	0	0	0	0	0	0	0	1	1	1	1	0	0	1	1	1	1	0	1	0	0	0	0	0	1	0	0	0	0	80	0	100	72	50	50	0	52	51.4889	0
321	2	38	1Wuhan's Leishenshan Hospital	1	39	2020-03-01	2020-03-11	10	190	0	0	0	0	0	0	0	0	0	1	1	0	0	0	0	1	0	0	0	0	0	0	0	0	0	0	0	0	0	0	90	100	100	72	60	100	100	48	58.3708	0
322	1	43	1Wuhan's Leishenshan Hospital	2	45	2020-02-14	2020-03-16	31	185	0	0	0	0	0	0	0	0	1	1	1	0	1	0	0	1	0	0	0	0	0	0	0	1	0	0	0	0	0	0	100	100	100	80	90	100	66.6667	72	60.6211	0
323	2	73	1Wuhan's Leishenshan Hospital	2	58	2020-02-15	2020-03-22	36	179	0	0	0	0	0	0	0	0	1	1	1	0	0	0	0	1	0	1	0	0	0	0	0	0	0	0	0	0	0	0	70	0	100	40	60	50	0	52	45.8218	1
324	1	60	1Hubei Provincial Hospital of Traditional Chinese & Western Medicine	1	41	2020-03-01	2020-03-10	9	191	0	0	0	0	0	0	0	0	0	0	0	0	0	0	0	0	0	0	0	0	0	0	0	0	0	0	0	0	0	0	85	100	100	65	65	100	100	64	54.6873	0
326	1	69	1Wuhan's Leishenshan Hospital	2	49	2020-02-29	2020-03-26	26	175	0	0	0	0	0	0	0	0	1	1	1	1	0	0	0	1	0	1	1	1	0	0	0	0	0	0	0	0	0	0	95	100	100	72	70	0	100	32	61.7321	0
327	1	51	1Wuhan's Leishenshan Hospital	1	55	2020-03-04	2020-03-19	15	182	0	0	0	0	0	0	0	0	0	1	1	0	0	0	0	1	0	0	0	0	0	0	0	0	0	0	0	0	0	0	100	100	100	92	90	100	100	80	59.1827	0
328	2	58	1Wuhan's Leishenshan Hospital	1	58	2020-03-11	2020-03-27	16	174	0	0	0	0	0	0	0	0	0	0	0	0	0	0	0	0	0	0	0	0	0	0	0	0	0	0	0	0	0	0	85	0	100	65	50	25	0	64	50.1627	0
329	2	65	1Wuhan's Leishenshan Hospital	1	39	2020-02-19	2020-03-09	19	192	0	0	0	0	0	0	0	0	1	1	1	0	0	1	1	1	0	0	0	0	0	0	0	0	0	1	1	1	1	0	100	100	52	65	80	50	100	64	51.3809	0
330	1	44	1Wuhan's Leishenshan Hospital	1	30	2020-02-08	2020-02-21	13	210	0	0	0	0	0	0	0	0	0	0	0	0	0	0	0	0	0	0	0	0	0	0	0	0	0	0	0	0	0	0	100	100	100	97	95	100	100	92	58.3979	0
331	2	57	1Wuhan's Leishenshan Hospital	1	65	2020-03-06	2020-03-21	15	180	0	0	0	0	0	0	0	0	0	1	0	1	0	0	0	0	0	0	0	1	0	0	1	0	0	0	0	0	0	0	85	0	52	65	80	100	0	56	44.846	1
332	2	69	1Wuhan's Leishenshan Hospital	1	37	2020-02-10	2020-02-25	15	205	0	0	0	0	0	0	0	0	1	1	1	1	0	0	1	1	0	0	1	1	0	0	0	0	0	1	1	0	0	0	90	0	22	35	50	25	0	64	36.8875	1
333	1	70	2Other	1	—	2020-02-13	2020-03-13	29	188	0	1	0	0	0	0	0	0	1	1	1	0	0	0	0	0	0	1	0	0	0	0	0	0	0	0	0	0	0	0	90	100	100	65	80	100	100	64	55.8196	0
334	2	61	1Wuhan's Leishenshan Hospital	1	68	2020-03-04	2020-03-26	22	175	0	0	0	0	0	0	0	0	1	1	1	1	0	0	0	1	0	1	1	1	0	0	0	0	0	0	0	0	0	0	95	0	100	65	40	25	0	32	55.8001	0
335	2	62	3Wuhan Hankou Hospital	1	—	2020-04-23	2020-05-07	14	133	0	0	0	0	0	0	0	0	1	1	1	1	0	1	1	1	0	0	1	1	0	0	0	0	0	1	0	0	0	0	75	0	100	35	50	25	0	40	47.5476	1
336	2	57	1Hubei Provincial Hospital of Traditional Chinese & Western Medicine	1	36	2020-03-08	2020-03-10	2	191	0	0	0	0	1	0	0	0	0	0	0	0	0	0	0	0	0	0	0	0	0	0	0	0	0	0	0	0	0	0	100	100	100	92	95	100	100	64	61.2132	0
337	2	71	1Wuhan's Huoshenshan Hospital	2	17	2020-02-10	2020-03-02	21	199	1	0	0	0	0	1	0	0	1	1	1	1	1	1	1	1	0	1	1	1	0	0	0	1	0	0	0	1	0	0	85	0	100	30	40	0	0	28	50.1992	0
338	2	61	1Wuhan's Huoshenshan Hospital	1	20	2020-02-10	2020-03-01	20	200	0	0	1	0	0	0	0	0	1	1	1	1	0	0	1	1	1	1	1	1	0	0	0	0	0	1	0	0	0	0	85	0	100	35	40	100	0	52	47.5382	1
339	2	46	2Wuhan's Leishenshan Hospital	1	45	2020-03-06	2020-03-19	13	182	0	0	0	0	0	0	0	0	1	1	1	1	1	0	0	1	0	0	0	0	1	0	0	0	0	0	1	0	0	0	90	100	51	55	50	25	100	64	47.8305	1
342	2	67	1Wuhan Hankou Hospital	1	7	2020-01-25 20:38:00	2020-03-13 09:50:00	48	187	0	0	0	0	0	0	0	0	1	1	1	0	0	0	0	1	1	0	0	0	0	0	0	0	0	0	0	0	0	0	90	100	100	72	85	25	100	44	59.4574	0
343	2	37	1Hubei Provincial Hospital of Traditional Chinese & Western Medicine	1	46	2020-02-28	2020-03-10	11	192	0	0	0	0	0	0	0	0	1	1	0	0	0	0	1	0	0	0	0	0	0	0	0	0	0	0	0	0	0	0	90	0	100	65	40	100	0	36	54.1317	0
344	1	38	1Wuhan's Leishenshan Hospital	1	7	2020-02-13	2020-02-24	11	207	0	0	0	0	0	0	0	0	0	1	0	0	1	0	0	0	0	0	0	0	0	0	0	0	1	0	0	0	0	0	100	100	100	92	75	100	100	56	61.9187	0
345	2	66	1Hubei Provincial Hospital of Traditional Chinese & Western Medicine	1	17	2020-02-16	2020-02-28	12	203	1	0	0	0	0	0	0	0	0	1	1	1	0	0	0	1	0	0	0	1	0	0	0	0	0	0	0	0	0	0	90	100	100	65	75	50	100	36	59.3518	0
346	2	57	2Wuhan's Leishenshan Hospital	2	40	2020-02-27	2020-03-27	29	175	0	0	0	0	0	0	0	0	1	1	1	1	0	0	1	1	0	1	0	0	0	1	0	0	0	1	0	0	0	0	90	100	74	50	45	0	100	24	55.2269	0
347	2	50	1Wuhan's Leishenshan Hospital	1	55	2020-03-06	2020-03-28	22	174	0	0	0	0	0	0	0	0	1	1	1	1	1	0	1	1	0	0	1	0	0	0	0	0	1	0	0	0	0	0	85	0	100	50	60	50	0	32	52.2867	0
348	2	65	1Wuhan's Leishenshan Hospital	2	51	2020-03-06	2020-03-28	22	174	0	1	0	0	0	0	0	0	0	1	1	0	0	0	0	1	0	1	0	0	0	0	0	0	0	0	0	0	0	0	90	0	100	65	60	25	66.6667	72	46.3654	1
349	1	67	1Wuhan's Huoshenshan Hospital	1	15	2020-02-10	2020-03-10	29	192	1	0	0	0	0	0	0	0	1	1	1	0	0	0	1	1	0	0	0	0	0	0	0	0	0	1	0	0	0	0	95	0	100	72	50	25	33.3333	64	50.9391	0
350	2	62	1Wuhan's Leishenshan Hospital	1	63	2020-03-06	2020-03-28	22	174	1	0	0	0	0	0	0	0	1	1	0	0	1	0	0	0	0	0	0	0	0	0	0	0	0	0	0	0	0	0	75	0	100	65	40	0	66.6667	52	45.8488	1
351	2	66	1Wuhan's Huoshenshan Hospital	2	20	2020-02-10	2020-03-10	29	192	0	0	0	0	0	0	0	0	1	1	1	1	0	0	1	1	1	1	1	1	0	0	0	0	0	1	0	0	0	0	60	0	100	40	35	0	0	32	46.2463	1
352	2	58	1Wuhan's Leishenshan Hospital	1	30	2020-02-19	2020-03-09	19	193	0	0	0	0	0	0	0	0	1	1	1	1	0	0	1	1	0	0	1	0	0	0	0	0	0	1	0	0	0	0	80	0	100	40	40	25	0	32	49.9343	1
353	2	42	1Wuhan's Leishenshan Hospital	1	43	2020-02-09	2020-02-23	14	208	0	0	0	0	0	0	0	0	0	1	1	0	0	1	1	1	0	0	0	0	0	0	0	0	0	1	0	1	0	0	90	0	100	35	25	25	0	36	50.4713	0
354	2	65	2Wuhan's Leishenshan Hospital	1	30	2020-03-04	2020-03-18	14	184	0	0	0	1	1	0	0	0	1	1	0	0	0	0	1	0	0	0	0	0	0	0	0	0	0	1	0	0	0	0	100	100	100	82	95	100	100	64	59.9778	0
355	1	55	1Wuhan's Huoshenshan Hospital	2	53	2020-03-17	2020-04-03	17	168	0	0	0	0	0	0	0	0	0	1	1	1	0	0	0	0	0	1	0	1	0	0	0	0	0	0	0	0	0	0	100	0	100	40	65	50	100	36	47.5872	1
356	2	49	2Wuhan's Leishenshan Hospital	1	40	2020-03-08	2020-03-27	19	175	0	1	0	0	1	0	0	0	0	1	1	0	0	0	0	1	0	0	0	0	0	0	0	0	0	0	0	0	0	0	65	0	100	45	50	50	0	64	43.9048	1
357	2	52	1Wuhan's Leishenshan Hospital	1	50	2020-02-27	2020-03-17	19	185	1	0	0	0	0	0	0	0	0	1	0	1	0	0	0	0	0	0	0	1	0	0	0	0	0	0	0	0	0	0	100	100	100	92	95	25	100	56	62.4461	0
358	2	51	1Wuhan's Leishenshan Hospital	1	46	2020-03-09	2020-03-26	17	176	0	0	0	0	0	0	0	0	1	1	1	1	0	0	1	1	0	0	0	0	0	1	0	0	0	1	0	0	0	0	90	100	100	65	85	100	100	64	55.8885	0
359	2	51	1Wuhan's Leishenshan Hospital	2	62	2020-03-06	2020-03-28	22	174	0	0	0	0	0	0	0	0	1	1	1	1	0	0	0	1	1	1	1	0	0	0	0	0	0	0	0	0	0	0	75	0	100	60	40	25	33.3333	64	45.6158	1
360	2	69	1Wuhan's Leishenshan Hospital	1	48	2020-02-15	2020-03-14	28	188	0	0	0	0	0	0	0	0	1	1	1	1	0	0	0	1	0	0	1	1	0	0	0	0	0	0	0	0	0	0	65	0	100	45	50	0	0	48	46.0346	1
361	2	66	1Wuhan's Leishenshan Hospital	1	39	2020-02-19	2020-03-05	15	197	0	0	0	0	0	0	0	0	1	1	1	1	0	0	1	1	0	0	1	1	0	0	0	0	0	1	0	0	0	0	80	0	100	45	50	25	0	32	50.6896	0
362	2	53	1Wuhan's Leishenshan Hospital	1	71	2020-03-11	2020-03-21	10	181	0	0	0	0	0	0	0	0	0	1	1	0	0	0	0	1	0	0	0	0	0	0	0	0	0	0	0	0	0	0	90	100	100	40	60	100	66.6667	52	55.8672	0
363	2	52	1Hubei Provincial Hospital of Traditional Chinese & Western Medicine	1	32	2020-03-08	2020-03-10	2	192	0	0	0	0	0	0	0	0	0	1	1	0	0	0	1	0	0	1	0	0	0	0	0	0	0	1	0	0	0	0	100	100	100	65	80	25	100	64	57.9234	0
364	1	58	1Wuhan's Leishenshan Hospital	1	41	2020-02-18	2020-03-18	29	184	1	0	0	0	0	0	0	0	1	1	0	1	0	0	0	0	0	0	1	1	0	0	0	0	0	0	0	0	0	0	80	0	100	92	85	50	100	72	46.1693	1
365	2	68	2Wuhan's Leishenshan Hospital	1	36	2020-02-13	2020-03-13	29	189	0	0	0	0	0	0	0	0	1	1	1	1	0	0	1	1	1	1	1	1	0	0	0	0	0	1	0	0	0	0	90	100	100	52	80	50	100	36	57.8147	0
366	2	71	2Wuhan's Leishenshan Hospital	1	36	2020-02-13	2020-03-06	22	196	0	0	0	0	0	0	0	0	1	1	0	1	0	0	1	0	0	0	1	0	0	0	0	0	0	1	0	0	0	0	95	100	100	65	80	50	100	48	58.8752	0
367	2	59	1Wuhan's Huoshenshan Hospital	2	42	2020-03-03	2020-03-18	15	184	1	1	0	0	0	0	0	0	0	1	0	0	0	0	1	0	0	0	0	0	0	0	0	0	0	1	0	0	0	0	100	100	100	72	85	25	100	68	58.3665	0
368	2	50	1Wuhan's Leishenshan Hospital	1	44	2020-02-16	2020-03-07	20	195	0	0	0	0	0	0	0	0	1	1	1	1	0	0	1	1	0	0	1	1	0	0	0	0	0	0	0	0	0	0	60	0	41	35	40	100	66.6667	64	29.6194	1
369	2	71	1Wuhan Hankou Hospital	2	4	2020-01-25 09:45:00	2020-03-03 09:45:00	38	198	0	0	0	0	0	0	0	0	1	1	1	1	0	0	1	1	1	1	1	1	0	0	0	0	0	0	1	0	0	0	80	0	52	40	60	0	0	48	41.8735	1
370	1	32	1Hubei Provincial Hospital of Traditional Chinese & Western Medicine	1	39	2020-02-13	2020-02-21	8	210	0	0	0	0	0	0	0	0	1	1	1	1	1	0	1	1	1	0	0	0	0	1	0	1	1	1	0	0	0	0	95	0	100	72	50	100	0	32	56.5504	0
371	2	67	1Wuhan Hankou Hospital	2	13	2020-01-26 11:40:00	2020-03-18 10:41:00	52	183	1	0	0	0	0	0	0	0	1	1	0	1	0	0	1	0	0	0	1	1	0	0	0	0	0	1	0	0	0	0	75	0	100	50	80	50	66.6667	64	42.907	1
372	2	65	1Wuhan's Huoshenshan Hospital	1	20	2020-02-11	2020-03-01	19	201	0	0	0	0	0	0	0	0	1	1	1	1	0	0	0	1	0	1	0	1	0	0	0	0	0	0	0	0	0	0	90	0	100	67	50	50	0	36	54.6845	0
373	1	39	1Wuhan's Leishenshan Hospital	1	31	2020-03-07	2020-03-18	11	184	0	0	0	0	0	0	0	0	1	1	1	0	1	0	1	1	0	0	0	0	0	0	0	1	0	1	0	0	0	0	90	0	100	45	40	50	0	32	52.3195	0
374	2	61	3Wuhan's Leishenshan Hospital	1	38	2020-02-16	2020-03-18	31	184	1	0	0	0	0	0	0	0	1	1	1	1	0	0	1	1	1	0	1	1	0	0	0	0	0	1	0	0	0	0	75	0	41	30	35	0	0	24	40.8307	1
375	2	68	1Wuhan's Leishenshan Hospital	1	31	2020-02-07	2020-03-09	31	193	0	0	0	0	0	0	0	0	1	1	1	1	0	0	1	1	0	0	1	0	1	0	0	0	0	1	0	0	0	0	85	0	80	65	60	75	100	64	41.6213	1
376	2	40	1Hubei Provincial Hospital of Traditional Chinese & Western Medicine	1	42	2020-02-18	2020-02-29	11	203	0	0	0	0	0	0	0	0	1	1	1	0	1	0	0	1	0	0	0	0	0	0	0	1	0	0	0	0	0	0	90	100	100	65	75	50	100	40	58.8614	0
377	1	46	1Wuhan's Leishenshan Hospital	1	14	2020-03-07	2020-03-16	9	187	0	0	0	0	0	0	0	0	0	1	1	0	0	0	0	1	0	0	0	0	0	0	0	0	0	0	0	0	0	0	100	100	100	72	80	100	100	52	60.0073	0
379	1	51	1Wuhan's Leishenshan Hospital	1	38	2020-02-20	2020-02-29	9	203	1	0	0	0	0	0	0	0	1	1	1	0	0	0	0	0	1	0	0	0	0	0	0	0	0	0	0	0	0	0	100	100	100	82	85	100	100	68	59.3497	0
380	2	39	1Wuhan's Huoshenshan Hospital	1	18	2020-02-25	2020-03-25	29	178	0	0	0	0	0	0	0	0	1	1	1	1	0	0	1	1	0	1	1	1	0	0	0	0	0	1	0	0	0	0	90	0	100	45	65	75	0	52	50.1275	0
381	1	44	2Other	1	7	2020-02-15	2020-02-23	8	209	0	0	0	0	0	0	0	0	0	0	0	0	0	0	0	0	0	0	0	0	0	0	0	0	0	0	0	0	0	0	100	100	100	92	95	100	100	76	59.7419	0
382	2	25	3Other	1	—	2020-02-21	2020-03-03	11	200	0	0	0	0	0	0	0	0	1	1	1	0	1	0	1	0	0	0	0	0	0	0	0	0	1	0	1	0	0	0	95	75	62	72	75	100	0	36	59.0838	0
383	2	56	1Wuhan's Leishenshan Hospital	2	74	2020-02-23	2020-03-29	35	174	1	0	0	0	0	0	0	0	1	1	1	0	0	0	1	1	1	0	0	0	0	0	0	0	0	1	0	0	0	0	95	100	100	67	65	100	0	48	64.5677	0
384	2	38	1Wuhan's Leishenshan Hospital	1	30	2020-02-19	2020-02-27	8	205	0	0	0	0	0	0	0	0	1	1	1	0	0	0	0	1	0	0	0	0	0	0	0	0	0	0	0	0	0	0	85	25	62	72	75	100	100	56	43.765	1
385	2	39	1Wuhan's Leishenshan Hospital	1	58	2020-03-06	2020-03-19	13	184	0	1	0	0	0	0	0	0	1	1	0	1	0	0	0	0	0	0	0	1	0	0	0	0	0	0	0	0	0	0	100	0	70	65	85	75	100	40	46.3399	1
386	1	66	1Wuhan's Leishenshan Hospital	1	31	2020-02-19	2020-03-04	14	199	0	0	0	0	0	0	0	0	0	0	0	0	0	0	0	0	0	0	0	0	0	0	0	0	0	0	0	0	0	0	95	100	100	57	80	100	100	60	56.2476	0
387	2	66	1Wuhan Hankou Hospital	1	21	2020-02-17 17:57:00	2020-03-12 09:54:00	24	190	0	0	1	0	0	0	0	0	1	1	1	1	0	1	0	1	0	0	1	0	0	0	0	0	0	0	0	1	1	0	75	0	100	45	25	0	0	36	49.0133	1
388	2	48	1Wuhan Hankou Hospital	1	10	2020-02-10 01:26:00	2020-02-21 10:00:00	11	210	0	0	0	0	0	0	0	0	1	1	0	0	1	0	1	0	0	0	0	0	0	0	0	0	1	1	0	0	0	0	100	0	100	72	60	50	66.6667	64	49.9785	1
389	2	43	1Wuhan Hankou Hospital	1	12	2020-02-08 16:21:00	2020-02-23 15:50:00	15	208	0	0	0	0	0	0	0	0	1	1	0	1	0	0	0	0	0	0	0	1	0	1	0	0	0	0	0	0	0	0	100	100	100	72	40	100	0	32	67.7288	0
390	1	58	1Wuhan Hankou Hospital	1	7	2020-01-28 01:28:00	2020-03-18 10:11:00	50	184	0	0	0	0	0	0	0	0	1	1	0	0	1	0	0	0	0	0	0	0	0	0	0	0	1	0	0	0	0	0	100	100	100	72	90	50	100	72	57.8609	0
391	1	34	1Wuhan's Leishenshan Hospital	1	44	2020-02-18	2020-03-09	20	194	0	0	0	0	0	0	0	0	0	0	0	0	0	0	0	0	0	0	0	0	0	0	0	0	0	0	0	0	0	0	100	100	100	92	90	100	100	76	59.6731	0
392	1	66	2Other	2	—	2020-02-25	2020-03-25	29	178	0	0	0	0	0	0	0	0	1	1	1	1	0	0	0	1	1	0	1	1	0	0	0	0	0	0	0	0	0	0	70	0	100	30	60	100	0	52	44.4184	1
393	2	66	2Wuhan's Leishenshan Hospital	1	47	2020-02-26	2020-03-16	19	187	0	0	0	0	0	0	0	0	1	1	1	1	0	1	1	1	0	0	1	1	0	0	0	0	0	1	1	1	0	0	65	0	100	35	25	100	0	64	42.1572	1
394	2	58	1Wuhan's Leishenshan Hospital	1	67	2020-02-16	2020-03-08	21	195	1	0	0	0	0	0	0	0	0	1	0	1	0	0	1	0	0	0	0	0	1	0	0	0	0	0	0	0	0	0	100	100	100	72	65	0	100	24	63.5699	0
395	2	57	1Wuhan Hankou Hospital	1	3	2020-01-24 18:14:00	2020-02-19 16:15:00	26	212	0	1	0	0	0	0	0	0	1	1	1	1	1	0	1	1	1	0	1	1	0	0	0	1	0	1	0	0	0	0	65	0	100	5	35	0	0	20	44.3196	1
396	1	53	1Wuhan's Leishenshan Hospital	1	62	2020-03-06	2020-03-28	22	175	0	0	0	0	0	0	0	0	1	0	0	0	0	0	0	0	0	0	0	0	0	0	0	0	0	0	0	0	0	0	100	100	100	92	85	75	100	72	60.1787	0
397	2	67	1Wuhan's Leishenshan Hospital	1	51	2020-02-17	2020-03-13	25	190	0	0	0	0	0	0	0	0	1	1	1	1	0	1	0	1	0	0	0	1	0	0	1	0	0	0	1	1	0	0	85	0	100	45	40	100	0	64	47.3023	1
398	2	52	1Wuhan's Leishenshan Hospital	1	45	2020-02-16	2020-03-02	15	201	0	0	0	0	0	0	0	0	0	1	1	0	1	1	1	1	0	0	0	0	0	0	0	1	0	1	0	1	0	0	55	0	100	20	30	100	0	24	43.4256	1
399	2	53	1Wuhan's Leishenshan Hospital	1	38	2020-02-17	2020-03-12	24	191	0	1	0	0	0	0	0	0	1	1	0	0	0	1	1	0	0	0	0	0	0	0	0	0	0	1	0	1	0	0	100	100	100	72	80	100	100	40	61.4785	0
400	1	63	1Wuhan's Leishenshan Hospital	1	45	2020-02-16	2020-03-12	25	191	1	0	0	0	0	0	0	0	1	0	0	0	0	0	0	0	0	0	0	0	0	0	0	0	0	0	0	0	0	0	100	100	100	72	70	25	100	68	58.16	0
402	2	70	1Hubei Provincial Hospital of Traditional Chinese & Western Medicine	1	52	2020-02-14	2020-03-17	32	186	0	0	0	0	0	0	0	0	1	0	0	0	0	0	0	0	0	0	0	0	0	0	0	0	0	0	0	0	0	0	100	100	62	92	95	100	100	72	55.1194	0
403	1	70	1Wuhan's Huoshenshan Hospital	1	30	2020-03-07	2020-03-14	7	189	1	0	0	0	0	0	0	0	0	1	0	0	0	0	1	0	0	0	0	0	0	0	0	0	0	1	0	0	0	0	100	100	100	92	90	50	100	64	61.3124	0
404	2	69	1Wuhan's Leishenshan Hospital	1	51	2020-03-06	2020-03-28	22	175	0	0	0	0	0	0	0	1	1	1	1	0	0	0	0	1	1	0	0	0	0	0	0	0	0	0	1	0	0	0	95	0	62	72	80	62.5	100	68	41.7427	1
405	1	72	1Wuhan's Huoshenshan Hospital	2	5	2020-02-09	2020-03-18	38	185	1	1	0	0	0	0	0	0	1	1	1	1	0	1	1	0	0	1	1	1	0	0	0	0	0	1	0	1	0	0	60	0	100	25	55	50	0	24	45.4813	1
406	2	67	1Wuhan's Huoshenshan Hospital	2	9	2020-02-09	2020-02-28	19	204	0	0	0	0	0	0	0	0	1	0	0	0	0	0	0	0	0	0	0	0	0	0	0	0	0	0	0	0	0	0	95	100	100	72	80	50	100	72	56.7974	0
409	1	65	1Hubei Provincial Hospital of Traditional Chinese & Western Medicine	1	13	2020-03-07	2020-03-11	4	194	1	0	0	0	0	0	0	0	0	1	0	0	0	0	1	0	0	0	0	0	0	0	0	0	0	1	0	0	0	0	100	100	100	72	80	50	100	56	59.6849	0
411	1	70	1Hubei Provincial Hospital of Traditional Chinese & Western Medicine	1	16	2020-02-08	2020-02-19	11	211	1	0	0	0	0	0	0	0	1	1	1	0	0	0	1	1	0	0	0	0	0	0	0	0	0	0	0	0	0	0	90	100	100	45	60	62.5	100	40	56.1422	0
412	2	67	2Other	1	20	2020-02-18	2020-03-06	17	195	0	0	0	0	0	0	0	1	0	1	0	0	0	0	1	0	0	0	0	0	0	0	0	0	0	1	0	0	0	0	85	0	100	65	85	50	0	52	52.0318	0
413	1	51	1Hubei Provincial Hospital of Traditional Chinese & Western Medicine	1	39	2020-02-19	2020-02-28	9	206	0	0	0	0	0	0	0	0	1	1	0	0	0	0	1	0	0	0	0	0	0	0	0	0	0	0	0	0	0	0	100	100	100	72	85	75	100	72	57.708	0
414	2	42	1Hubei Provincial Hospital of Traditional Chinese & Western Medicine	1	45	2020-02-19	2020-03-10	20	195	0	0	0	1	0	0	0	0	0	0	0	0	0	0	0	0	0	0	0	0	0	0	0	0	0	0	0	0	0	0	100	100	100	92	95	50	100	76	59.91	0
415	2	60	1Hubei Provincial Hospital of Traditional Chinese & Western Medicine	1	35	2020-03-05	2020-03-11	6	194	0	0	0	0	0	0	0	0	0	1	1	1	0	0	0	1	0	1	1	0	0	0	0	0	0	0	1	0	0	0	95	0	52	50	35	75	0	64	43.3283	1
416	2	61	3Other	1	11	2020-02-16	2020-02-26	10	208	0	0	0	0	0	0	0	0	1	1	1	0	0	0	1	1	0	0	0	0	0	0	0	0	0	1	0	0	0	0	90	0	62	65	50	0	0	40	49.0022	1
417	2	64	1Wuhan's Leishenshan Hospital	1	28	2020-02-20	2020-03-11	20	194	1	0	0	0	0	0	0	0	0	1	1	0	0	0	0	1	0	1	0	0	0	0	0	0	0	0	1	0	0	0	90	0	31	35	25	75	0	64	37.5863	1
418	2	62	1Wuhan's Leishenshan Hospital	2	20	2020-02-15	2020-02-25	10	209	0	0	0	0	0	0	0	1	1	1	1	0	0	0	1	1	1	1	0	0	0	0	0	0	0	1	0	0	0	0	75	0	100	60	50	75	0	64	47.5254	1
420	1	66	1Wuhan's Leishenshan Hospital	1	16	2020-02-15	2020-02-25	10	209	1	0	0	0	1	0	0	1	1	1	1	1	0	1	0	1	1	0	1	1	0	0	0	0	0	0	0	1	0	0	65	0	22	5	50	25	0	36	31.9854	1
421	1	41	1Wuhan's Leishenshan Hospital	1	—	2020-02-09	2020-03-20	40	185	0	0	0	0	0	0	0	0	1	1	1	1	0	0	0	1	0	0	1	0	0	0	0	0	0	0	0	0	0	0	100	100	100	92	70	100	100	64	60.869	0
422	2	58	1Wuhan's Leishenshan Hospital	1	55	2020-02-19	2020-03-09	19	196	0	0	0	0	0	0	0	0	1	1	1	0	1	0	0	1	0	0	0	0	0	0	0	1	0	0	0	0	0	0	75	0	52	25	35	25	0	40	39.6474	1
423	2	45	1Wuhan's Leishenshan Hospital	1	—	2020-03-08	2020-03-17	9	188	0	0	0	0	0	0	0	0	1	1	1	0	0	0	0	1	0	0	0	0	0	0	0	0	0	0	0	0	0	0	95	0	100	60	25	100	0	52	52.2717	0
424	2	56	1Wuhan's Leishenshan Hospital	1	—	2020-03-04	2020-03-13	9	192	0	0	0	0	0	0	0	0	0	0	0	0	0	0	0	0	0	0	0	0	0	0	0	0	0	0	0	0	0	0	85	100	100	72	45	25	100	72	54.5481	0
425	1	44	2Wuhan's Leishenshan Hospital	1	39	2020-03-04	2020-04-03	30	171	1	0	0	0	0	0	0	0	0	1	1	0	0	0	0	1	0	0	0	0	0	0	0	0	0	0	0	0	0	0	95	100	100	92	85	100	100	80	58.188	0
426	2	56	1Wuhan Hankou Hospital	2	15	2020-02-09 01:27:00	2020-03-13 10:42:00	33	191	1	0	0	0	0	0	0	0	1	1	1	1	0	0	1	1	0	1	0	0	0	0	1	0	0	1	0	0	0	0	90	0	52	35	75	25	66.6667	60	37.8786	1
427	2	62	1Wuhan Hankou Hospital	2	14	2020-02-09 14:08:00	2020-03-05 09:28:00	25	199	0	0	0	0	0	0	0	0	0	0	0	0	0	0	0	0	0	0	0	0	0	0	0	0	0	0	0	0	0	0	100	100	100	72	80	75	66.6667	40	63.5026	0
428	1	59	1Wuhan's Huoshenshan Hospital	1	35	2020-03-10	2020-03-25	15	180	1	1	0	0	0	0	0	0	1	1	1	1	0	0	0	1	0	1	1	1	0	0	0	0	0	0	0	0	0	0	85	0	100	45	50	25	0	28	52.1059	0
429	2	65	1Wuhan Hankou Hospital	2	30	2020-02-09 11:34:00	2020-02-29 09:46:00	20	204	0	0	0	0	0	0	0	0	1	1	1	1	0	0	0	1	1	0	1	1	0	0	0	0	0	0	0	0	0	0	80	0	100	62	50	25	100	64	43.0463	1
430	2	60	1Hubei Provincial Hospital of Traditional Chinese & Western Medicine	1	33	2020-02-15	2020-03-04	18	201	0	0	0	0	0	0	0	0	1	0	0	0	0	0	0	0	0	0	0	0	0	0	0	0	0	0	0	0	0	0	100	100	100	92	95	100	100	80	59.2515	0
431	1	80	1Wuhan Hankou Hospital	2	9	2020-01-28 11:22:00	2020-02-25 15:19:00	28	208	0	0	1	0	1	0	0	0	1	1	1	0	0	0	0	1	0	0	0	0	0	0	0	0	0	0	0	0	0	0	80	0	100	60	50	25	100	60	43.2897	1
432	2	67	1Wuhan Hankou Hospital	2	6	2020-02-08 16:12:00	2020-02-26 17:01:00	18	207	0	0	0	0	0	0	0	0	1	0	0	0	0	0	0	0	0	0	0	0	0	0	0	0	0	0	0	0	0	0	100	100	80	92	95	37.5	100	72	57.7514	0
433	1	61	2Wuhan's Leishenshan Hospital	1	36	2020-03-11	2020-03-17	6	188	1	0	0	0	0	0	0	0	0	1	0	1	0	0	0	0	0	0	0	1	0	0	0	0	0	0	0	0	0	0	90	100	100	92	85	100	100	56	60.2047	0
434	2	66	1Wuhan Hankou Hospital	1	5	2020-02-11 10:45:00	2020-03-13 10:44:00	31	191	1	1	0	0	0	0	0	0	0	1	1	1	1	1	1	1	0	1	0	0	0	1	0	1	0	0	0	1	0	0	75	0	100	45	40	0	0	28	50.2006	0
435	1	67	1Wuhan Hankou Hospital	2	15	2020-02-11 10:46:00	2020-03-12 10:10:00	30	192	1	1	0	0	0	0	0	0	1	1	1	1	0	1	0	1	0	0	0	1	0	0	0	0	0	0	0	1	0	0	65	0	100	30	35	0	0	36	45.4463	1
436	1	77	1Wuhan Hankou Hospital	2	10	2020-02-11 16:02:00	2020-03-12 14:13:00	30	192	0	1	0	0	0	0	0	0	1	1	0	0	0	1	0	0	0	0	0	0	0	0	0	0	0	0	0	1	0	0	90	0	100	55	70	75	100	76	42.6692	1
437	2	48	1Wuhan Hankou Hospital	2	10	2020-02-10 02:47:00	2020-03-15 17:04:00	34	189	0	0	0	0	0	0	0	0	1	1	1	1	1	1	0	1	0	1	1	1	0	0	0	1	0	0	0	1	0	0	75	0	84	40	30	0	0	36	46.3116	1
438	1	68	1Wuhan Hankou Hospital	1	7	2020-01-05	2020-03-15	70	190	1	1	0	0	0	0	0	0	1	1	0	1	0	1	1	0	0	0	0	0	0	0	1	0	0	1	0	1	0	0	80	0	60	35	55	37.5	0	64	40.1757	1
439	1	61	1Wuhan Hankou Hospital	2	20	2020-02-09 11:31:00	2020-03-12 13:47:00	32	192	1	1	0	0	1	0	0	0	1	1	1	1	0	0	0	1	0	1	1	1	0	0	0	0	0	0	0	0	0	0	85	100	100	62	80	87.5	100	64	54.5652	0
440	1	76	1Wuhan Hankou Hospital	2	21	2020-02-18 21:39:00	2020-03-18 11:00:00	29	186	0	1	0	0	0	0	0	0	1	1	1	0	0	0	0	1	0	0	0	0	0	0	0	0	0	0	0	0	0	0	95	100	100	55	85	0	100	64	55.9151	0
441	2	73	1Wuhan Hankou Hospital	1	20	2020-02-18 21:40:00	2020-03-18 11:00:00	29	186	0	1	0	0	0	0	0	0	1	1	1	1	0	1	0	1	0	1	1	1	0	0	0	0	0	0	0	1	0	0	60	0	100	25	20	50	100	56	35.2562	1
442	1	69	1Wuhan Hankou Hospital	2	30	2020-03-12 12:31:00	2020-03-16 15:28:00	4	188	0	0	0	0	0	0	0	0	1	0	0	0	0	0	0	0	0	0	0	0	0	0	0	0	0	0	0	0	0	0	90	100	100	72	70	75	66.6667	56	59.5516	0
444	1	63	1Wuhan's Leishenshan Hospital	1	29	2020-03-07	2020-03-18	11	187	1	0	0	0	0	0	0	0	1	1	1	1	0	0	0	1	0	0	0	0	1	0	0	0	0	0	1	0	0	0	70	0	100	65	60	25	0	64	47.523	1
445	2	45	1Hubei Provincial Hospital of Traditional Chinese & Western Medicine	1	15	2020-02-13	2020-03-09	25	196	0	0	0	0	0	0	0	0	1	1	1	1	0	0	0	1	0	1	0	1	0	0	0	0	0	0	1	0	0	0	90	0	52	30	25	100	0	24	44.6144	1
446	2	71	1Wuhan's Leishenshan Hospital	1	48	2020-02-16	2020-03-04	17	201	0	0	0	0	0	0	0	0	0	1	0	0	0	0	1	0	0	0	0	0	0	0	0	0	0	1	0	0	0	0	90	100	62	72	85	75	100	68	51.2339	0
447	2	62	1Hubei Provincial Hospital of Traditional Chinese & Western Medicine	1	41	2020-02-29	2020-03-10	10	196	0	0	0	0	1	0	0	0	1	1	1	1	1	0	0	1	0	1	0	1	0	0	0	1	0	0	0	0	0	0	95	0	100	40	40	0	0	24	53.7766	0
448	2	48	1Hubei Provincial Hospital of Traditional Chinese & Western Medicine	1	41	2020-01-27	2020-03-03	36	203	0	1	0	0	0	0	0	0	1	1	1	1	0	1	0	0	0	1	0	1	0	0	0	0	0	0	0	1	0	0	95	0	100	45	75	25	0	24	54.792	0
449	2	65	1Wuhan's Leishenshan Hospital	1	36	2020-02-20	2020-03-01	10	205	0	0	0	0	0	0	0	0	0	1	1	0	0	1	0	1	0	0	0	0	0	0	0	0	0	0	0	1	0	0	80	100	100	72	80	0	100	64	55.1689	0
450	2	47	1Wuhan's Leishenshan Hospital	2	29	2020-02-20	2020-03-01	10	205	0	0	0	0	0	0	0	0	1	1	1	0	1	1	0	1	1	1	0	0	0	0	0	0	0	0	0	1	0	0	90	0	100	45	50	75	0	64	48.4498	1
451	1	63	1Wuhan's Leishenshan Hospital	1	—	2020-02-20	2020-03-11	20	195	0	0	0	0	0	0	0	0	1	1	1	1	0	0	1	1	0	0	1	1	0	0	0	0	0	0	0	0	0	0	85	0	100	25	50	62.5	66.6667	24	46.1195	1
452	2	41	1Wuhan's Leishenshan Hospital	1	34	2020-03-05	2020-03-10	5	196	0	0	0	0	0	0	0	0	1	0	0	0	0	0	0	0	0	0	0	0	0	0	0	0	0	0	0	0	0	0	90	100	100	52	90	50	100	72	53.5386	0
453	2	61	1Wuhan's Leishenshan Hospital	1	27	2020-02-18	2020-03-05	16	201	0	1	0	0	0	0	0	0	1	1	0	0	0	1	0	0	0	0	0	0	0	0	0	0	0	0	0	1	0	0	80	0	100	45	60	50	100	68	40.5094	1
454	2	53	1Wuhan Hankou Hospital	1	20	2020-02-10 21:17:00	2020-02-23 15:07:00	13	211	0	0	0	0	0	0	0	0	1	1	1	1	1	0	1	1	0	1	0	0	0	1	0	0	1	1	0	0	0	0	100	0	100	72	60	100	66.6667	56	50.7913	0
455	2	79	1Hubei Provincial Hospital of Traditional Chinese & Western Medicine	1	39	2020-02-01	2020-03-05	33	201	1	0	0	0	0	0	0	0	1	1	1	0	0	1	0	1	0	0	0	0	0	0	0	0	0	0	0	1	0	0	90	0	100	65	65	75	0	68	50.6365	0
456	2	64	1Wuhan Hankou Hospital	1	14	2020-01-23 16:54:00	2020-02-15 15:25:00	23	219	1	0	0	0	0	0	0	0	1	1	1	0	0	0	0	0	1	0	0	0	0	0	0	0	0	0	0	0	0	0	90	100	80	75	85	100	100	76	52.9615	0
457	1	72	1Wuhan Hankou Hospital	2	4	2020-02-15 18:10:00	2020-03-10 08:04:00	24	195	0	0	0	0	0	0	0	0	0	0	0	0	0	0	0	0	0	0	0	0	0	0	0	0	0	0	0	0	0	0	95	100	100	72	85	75	100	76	56.2918	0
458	1	55	1Wuhan Hankou Hospital	2	8	2020-02-12 22:52:00	2020-03-11 09:32:00	28	194	0	1	0	0	0	0	0	0	1	1	1	0	0	1	0	1	0	0	0	0	0	0	0	0	0	0	0	1	0	0	90	0	100	52	50	50	33.3333	52	48.9298	1
459	1	55	1Wuhan Hankou Hospital	1	10	2020-03-06 22:02:00	2020-03-12 11:08:00	6	193	0	0	0	0	0	0	0	0	0	1	1	0	0	0	0	1	0	0	0	0	0	0	0	0	0	0	0	0	0	0	85	0	52	55	60	50	0	56	43.5034	1
460	2	56	1Wuhan Hankou Hospital	2	30	2020-03-11 17:08:00	2020-03-18 10:47:00	7	187	0	0	0	0	0	0	0	0	1	1	1	1	0	1	0	1	0	0	0	0	1	0	0	0	0	0	0	1	0	0	80	0	100	30	30	25	0	28	49.0517	1
461	1	58	1Wuhan Hankou Hospital	2	11	2020-01-22 15:19:00	2020-03-10 08:54:00	48	195	0	0	0	0	0	0	0	0	1	1	0	1	0	0	0	0	0	0	0	1	0	0	0	0	0	0	0	0	0	0	90	100	100	77	85	100	66.6667	68	58.8205	0
462	2	53	1Wuhan Hankou Hospital	1	3	2020-01-27 13:10:00	2020-02-27 11:25:00	31	207	1	0	0	0	0	0	1	0	1	1	1	0	0	0	0	1	0	0	0	0	0	0	0	0	0	0	1	0	0	0	90	50	41	60	60	50	0	64	47.7811	1
463	1	40	1Wuhan Hankou Hospital	1	5	2020-01-31 14:23:00	2020-02-11 11:27:00	11	223	1	0	0	0	0	0	0	0	0	0	0	0	0	0	0	0	0	0	0	0	0	0	0	0	0	0	0	0	0	0	100	100	40	92	95	37.5	100	68	52.8598	0
464	1	57	2Wuhan's Leishenshan Hospital	1	41	2020-03-11	2020-03-21	10	185	0	0	0	0	0	0	0	0	1	1	1	1	0	0	1	1	1	1	0	0	1	0	0	0	0	1	0	0	0	0	85	0	100	35	50	25	0	40	49.3992	1
465	1	62	1Wuhan Hankou Hospital	2	4	2020-01-22 14:34:00	2020-02-20 10:05:00	29	214	0	0	0	0	0	0	0	0	0	1	1	1	0	0	0	1	0	0	0	1	0	0	0	0	0	0	0	0	0	0	90	100	100	72	70	75	100	68	56.1403	0
466	2	83	1Wuhan Hankou Hospital	1	14	2020-02-04 11:03:00	2020-02-26 12:03:00	22	208	0	0	1	0	0	0	0	0	0	0	0	0	0	0	0	0	0	0	0	0	0	0	0	0	0	0	0	0	0	0	75	100	100	45	70	100	100	84	47.9818	1
467	1	87	1Wuhan Hankou Hospital	1	11	2020-02-05 13:11:00	2020-02-26 12:10:00	21	208	0	0	0	0	0	0	0	0	0	1	1	0	0	0	0	1	0	0	0	0	0	0	0	0	0	0	1	0	0	0	65	100	100	52	85	50	100	64	49.8216	1
468	1	40	1Wuhan Hankou Hospital	1	7	2020-01-22 15:45:00	2020-02-11 13:30:00	20	223	0	0	0	0	0	0	0	0	1	1	1	0	1	0	1	1	1	0	0	0	0	0	0	0	1	0	0	0	0	0	90	100	100	50	60	100	66.6667	52	57.1026	0
469	2	57	1Wuhan Hankou Hospital	1	8	2020-02-06 15:27:00	2020-03-12 11:15:00	35	193	0	0	0	0	0	0	0	0	1	1	1	1	0	0	0	0	0	0	1	0	0	0	1	0	0	0	1	0	0	0	85	0	100	40	50	50	0	68	46.4999	1
470	2	69	1Wuhan Hankou Hospital	1	4	2020-01-23 22:05:00	2020-02-08 12:39:00	16	226	0	1	0	0	0	0	0	0	1	1	1	1	0	1	0	1	0	0	0	1	0	0	0	0	0	0	1	1	0	0	100	100	41	65	80	25	0	48	57.7666	0
471	1	65	1Wuhan Hankou Hospital	2	10	2020-02-07 18:24:00	2020-03-17 09:06:00	39	188	1	0	0	0	0	0	0	0	1	1	1	0	0	0	1	1	0	0	0	0	0	0	0	0	0	1	0	0	0	0	100	100	100	60	80	50	100	56	58.2025	0
472	2	71	1Wuhan Hankou Hospital	1	4	2020-03-09 11:31:00	2020-03-17 17:07:00	8	188	0	0	0	0	0	0	0	0	1	1	1	1	1	0	1	1	0	1	1	1	0	0	0	1	0	1	0	0	0	0	80	0	41	30	40	50	0	64	36.753	1
473	1	70	1Wuhan Hankou Hospital	2	5	2020-01-28 18:04:00	2020-06-24	148	90	1	0	0	0	0	0	0	0	1	1	1	1	0	1	0	1	0	0	1	1	0	0	0	0	0	0	1	1	0	0	75	0	100	45	60	100	0	72	44.7451	1
474	2	54	1Wuhan's Huoshenshan Hospital	1	21	2020-02-10	2020-03-04	23	202	0	0	0	0	0	0	0	0	1	1	1	1	0	0	0	1	0	0	1	1	0	0	0	0	0	0	0	0	0	0	100	100	100	60	80	100	0	36	66.3065	0
475	2	62	1Wuhan's Huoshenshan Hospital	1	12	2020-02-10	2020-03-01	20	205	1	0	0	0	0	0	0	0	1	1	0	1	0	0	0	0	0	0	1	0	0	0	1	0	0	0	0	0	0	0	90	75	100	72	85	100	66.6667	80	54.134	0
476	2	66	1Hubei Provincial Hospital of Traditional Chinese & Western Medicine	1	43	2020-02-09	2020-03-09	29	197	0	0	0	0	0	0	0	0	1	1	1	1	0	0	1	1	0	1	0	1	0	0	0	0	0	1	0	0	0	0	85	0	41	67	50	75	66.6667	60	38.9137	1
477	2	40	1Wuhan's Leishenshan Hospital	1	65	2020-02-27	2020-03-26	28	180	0	0	0	0	0	0	0	0	1	1	0	0	0	1	0	0	0	0	0	0	0	0	0	0	0	0	0	1	0	0	100	100	100	45	80	25	66.6667	56	58.3735	0
478	1	62	1Wuhan Hankou Hospital	2	5	2020-01-31 21:10:00	2020-03-12 14:15:00	41	193	0	0	0	0	0	0	0	0	0	1	1	0	0	1	0	0	0	0	0	0	0	0	0	0	0	0	1	1	0	0	90	100	62	92	80	100	100	68	53.5517	0
479	1	67	1Wuhan's Leishenshan Hospital	2	64	2020-03-13	2020-03-29	16	177	1	1	1	0	0	0	1	0	1	1	1	1	0	0	1	1	0	0	1	1	0	0	0	0	0	1	0	0	0	0	65	0	100	10	60	25	0	64	39.8028	1
480	1	53	1Wuhan Hankou Hospital	2	3	2020-03-11 03:19:00	2020-03-20 14:58:00	9	185	0	0	0	1	0	0	0	1	1	1	1	1	0	0	1	1	0	1	1	1	0	0	0	0	0	1	0	0	0	0	90	0	100	35	40	100	0	32	50.9161	0
481	1	73	1Wuhan Hankou Hospital	1	28	2020-02-21 19:33:00	2020-03-18 09:47:00	26	187	0	1	1	0	0	0	0	0	1	1	1	1	0	0	0	1	0	0	1	1	1	1	0	0	0	0	0	0	0	0	80	0	100	70	75	100	100	88	41.1841	1
482	2	32	3Other	1	23	2020-02-12	2020-02-25	13	214	0	0	0	0	0	0	0	0	1	1	1	0	0	0	0	0	0	1	0	0	0	0	0	0	0	0	0	0	0	0	90	0	100	50	80	100	66.6667	60	46.0068	1
483	2	49	1Wuhan Hankou Hospital	2	12	2020-02-04 19:08:00	2020-03-15 17:04:00	40	194	0	0	0	0	0	0	0	0	1	1	1	1	0	0	1	1	0	1	1	1	0	0	0	0	0	1	0	0	0	0	95	100	100	35	70	100	100	52	54.373	0
484	1	66	1Hubei Provincial Hospital of Traditional Chinese & Western Medicine	1	54	2020-02-20	2020-03-10	19	200	0	0	0	0	0	0	0	0	1	1	1	0	0	1	0	1	0	0	0	0	0	0	0	0	0	0	0	1	0	0	80	100	100	65	85	25	100	64	54.289	0
485	1	29	1Wuhan's Leishenshan Hospital	1	30	2020-03-12	2020-03-16	4	194	0	0	0	0	0	0	0	0	1	0	0	0	0	0	0	0	0	0	0	0	0	0	0	0	0	0	0	0	0	0	100	100	100	92	95	100	100	68	60.7228	0
486	2	57	1Wuhan's Leishenshan Hospital	1	—	2020-03-12	2020-03-16	4	194	0	0	0	0	0	0	0	0	0	1	0	0	0	1	1	0	0	0	0	0	0	0	0	0	0	1	0	1	0	0	100	100	100	72	85	100	100	60	59.0952	0
487	1	59	1Wuhan's Leishenshan Hospital	1	58	2020-03-07	2020-03-24	17	186	0	0	0	0	0	0	0	0	0	0	0	0	0	0	0	0	0	0	0	0	0	0	0	0	0	0	0	0	0	0	95	0	100	72	65	100	100	68	46.523	1
488	1	71	1Wuhan Hankou Hospital	1	7	2020-01-30 09:30:00	2020-03-02 09:58:00	32	207	0	0	0	0	0	0	0	0	1	1	0	0	0	1	0	0	0	0	0	0	0	0	0	0	0	0	0	1	0	0	90	100	100	67	80	0	100	60	56.8933	0
490	2	64	1Wuhan Hankou Hospital	2	12	2020-02-05 23:13:00	2020-02-28 10:16:00	23	210	0	0	0	0	0	0	0	0	1	1	1	0	0	1	1	1	0	1	0	0	0	0	0	0	0	0	1	1	1	0	75	0	52	40	50	0	0	36	42.2813	1
491	2	78	1Hubei Provincial Hospital of Traditional Chinese & Western Medicine	2	45	2020-02-20	2020-03-05	14	205	1	0	0	0	0	0	0	0	1	1	1	1	0	0	0	1	0	1	1	0	0	0	0	0	0	0	0	0	0	0	75	0	100	45	50	25	0	36	49.2734	1
492	1	54	1Wuhan Hankou Hospital	2	20	2020-02-06 13:06:00	2020-03-02 09:15:00	25	207	1	0	0	0	0	0	0	0	1	1	1	1	0	0	0	1	0	0	0	0	0	1	0	0	0	0	0	0	0	0	95	100	100	92	95	100	100	68	59.7969	0
493	1	49	1Wuhan Hankou Hospital	2	10	2020-01-30 15:16:00	2020-02-16 11:25:00	17	222	0	0	0	0	0	0	0	0	0	1	0	1	0	0	0	0	0	0	0	1	0	0	0	0	0	0	0	0	0	0	100	100	84	92	85	100	100	68	58.4323	0
494	2	51	1Wuhan Hankou Hospital	2	10	2020-01-30 15:15:00	2020-02-16 12:04:00	17	222	0	0	0	0	0	0	0	1	1	1	1	0	1	0	0	0	1	0	0	0	0	0	0	0	0	0	0	0	0	0	100	100	62	72	80	100	100	60	53.9135	0
495	1	66	2Wuhan's Leishenshan Hospital	1	36	2020-02-13	2020-03-13	29	197	0	0	0	0	0	0	0	0	1	1	0	1	0	0	0	0	0	0	1	0	0	0	0	0	0	0	0	0	0	0	65	0	100	50	50	100	0	68	43.864	1
496	2	69	1Wuhan Hankou Hospital	1	5	2020-01-28 17:37:00	2020-02-14 11:03:00	17	224	0	0	0	0	0	0	0	0	1	1	1	1	0	0	0	1	0	1	1	1	0	0	0	0	0	0	1	0	0	0	75	0	52	35	80	25	0	48	40.5213	1
497	2	68	1Wuhan Hankou Hospital	2	15	2020-02-03 19:57:00	2020-02-29 09:57:00	26	209	1	0	0	0	0	0	0	0	1	1	0	0	0	0	1	0	0	0	0	0	0	0	0	0	0	1	0	0	0	0	95	75	100	72	70	100	100	68	54.3846	0
498	2	68	1Wuhan Hankou Hospital	2	20	2020-02-03 19:53:00	2020-03-18 10:20:00	44	191	1	0	0	0	0	0	0	0	1	1	1	1	0	0	0	1	0	1	0	0	0	1	0	0	0	0	0	0	0	0	75	100	100	30	80	25	100	52	50.4419	0
499	2	49	1Wuhan's Leishenshan Hospital	1	51	2020-02-15	2020-03-14	28	196	0	0	0	0	0	0	0	0	1	1	1	1	0	0	1	1	0	1	0	1	0	0	0	0	0	1	0	0	0	0	75	0	100	40	50	25	0	48	47.1845	1
500	1	48	1Wuhan Hankou Hospital	2	20	2020-02-09 16:30:00	2020-03-12 10:08:00	32	197	0	0	0	0	0	0	0	0	1	0	0	0	0	0	0	0	0	0	0	0	0	0	0	0	0	0	0	0	0	0	100	100	84	92	90	100	100	72	58.0107	0
501	1	51	2Other	2	28	2020-02-11	2020-03-07	25	203	0	1	0	0	0	0	0	0	1	1	1	1	0	0	0	1	0	0	1	1	0	0	0	0	0	0	0	0	0	0	75	0	100	25	40	25	0	36	46.665	1
502	2	44	1Hubei Provincial Hospital of Traditional Chinese & Western Medicine	1	17	2020-01-28	2020-02-07	10	232	0	0	0	0	0	0	0	0	1	0	0	0	0	0	0	0	0	0	0	0	0	0	0	0	0	0	0	0	0	1	90	100	100	50	70	25	100	64	54.0811	0
503	1	71	1Wuhan's Leishenshan Hospital	1	44	2020-02-15	2020-03-23	37	187	0	1	1	0	0	0	0	1	0	1	1	1	1	0	0	1	0	0	1	1	0	0	0	1	0	0	0	0	0	0	60	0	100	40	30	50	0	60	42.5764	1
504	1	82	1Hubei Provincial Hospital of Traditional Chinese & Western Medicine	1	19	2020-01-06	2020-01-19	13	251	1	0	1	0	0	0	0	0	1	1	1	1	0	1	1	1	0	0	0	0	1	0	0	0	0	1	0	1	0	0	75	0	100	35	25	100	0	60	44.4993	1
505	2	55	1Wuhan Hankou Hospital	1	10	2020-02-05 13:57:00	2020-02-18 09:10:00	13	220	0	0	0	0	0	0	0	0	0	1	1	0	0	1	0	1	0	0	0	0	0	0	0	0	0	0	0	1	0	0	90	100	100	60	80	100	100	56	56.1828	0
506	2	57	1Wuhan Hankou Hospital	1	7	2020-02-13 12:15:00	2020-02-29 09:48:00	16	209	0	0	0	0	0	0	0	0	1	1	1	0	0	0	0	0	0	0	0	0	0	0	0	0	0	0	1	0	0	0	100	100	41	92	95	100	100	84	50.8226	0
507	2	65	3Wuhan's Leishenshan Hospital	1	—	2020-02-08	2020-03-02	23	208	0	0	0	0	0	0	0	0	1	1	1	0	0	1	1	1	0	0	0	0	0	0	0	0	0	0	0	1	0	0	85	0	100	45	50	0	0	36	51.2091	0
508	1	70	1Wuhan Hankou Hospital	1	4	2020-02-19 17:26:00	2020-03-12 14:14:00	22	197	0	0	0	0	0	0	0	0	0	0	0	0	0	0	0	0	0	0	0	0	0	0	0	0	0	0	0	0	0	0	95	100	100	72	80	50	100	64	57.7783	0
509	1	80	1Wuhan Hankou Hospital	1	12	2020-02-13 14:10:00	2020-03-12 12:41:00	28	197	1	0	0	0	1	0	0	0	1	0	0	0	0	0	0	0	0	0	0	0	0	0	0	0	0	0	0	0	0	0	70	0	100	50	80	25	66.6667	68	41.5748	1
510	1	58	2Other	2	10	2020-02-10	2020-04-12	62	167	1	0	0	0	0	0	0	1	1	1	0	1	0	0	0	0	0	0	0	1	1	0	0	0	0	0	0	0	0	0	100	100	100	40	80	100	100	68	54.0925	0
511	1	51	1Wuhan's Huoshenshan Hospital	1	29	2020-02-26	2020-03-13	16	197	1	0	0	0	0	0	0	0	1	1	1	0	1	0	1	1	0	0	0	0	0	0	0	1	0	1	0	0	0	0	75	0	100	35	25	100	0	32	47.9322	1
512	2	50	1Wuhan Hankou Hospital	1	60	2020-03-10 13:46:00	2020-03-15 17:05:00	5	194	0	0	0	0	0	0	0	0	0	1	0	0	0	1	0	0	0	0	0	0	0	0	0	0	0	0	0	1	0	0	85	0	100	47	60	100	100	76	40.5334	1
513	2	55	1Wuhan's Huoshenshan Hospital	1	60	2020-03-10	2020-03-17	7	193	0	0	0	0	0	0	0	0	0	0	0	0	0	0	0	0	0	0	0	0	0	0	0	0	0	0	0	0	0	0	100	100	100	92	95	100	100	68	60.7228	0
514	2	57	1Wuhan Hankou Hospital	2	20	2020-02-11 15:52:00	2020-02-22 13:00:00	11	216	0	1	0	0	0	0	0	0	1	1	1	1	0	0	1	1	0	0	0	1	0	0	0	0	0	1	0	0	0	0	65	0	100	40	25	100	0	72	41.794	1
515	1	34	1Wuhan's Huoshenshan Hospital	1	13	2020-02-04	2020-02-13	9	226	0	1	0	0	0	0	0	0	0	1	0	0	0	1	0	0	0	0	0	0	0	0	0	0	0	0	0	1	0	0	95	100	100	92	70	0	100	64	60.2794	0
516	2	53	1Wuhan Hankou Hospital	2	7	2020-01-04	2020-02-22	49	218	0	0	0	0	0	0	0	0	1	1	1	0	0	1	0	1	0	0	0	0	0	0	0	0	0	0	0	1	0	0	95	100	100	72	85	25	100	68	57.4407	0
517	2	55	1Wuhan Hankou Hospital	2	60	2020-03-14 17:57:00	2020-03-18 09:35:00	4	192	0	0	0	0	0	0	0	0	0	0	0	0	0	0	0	0	0	0	0	0	0	0	0	0	0	0	0	0	0	0	100	100	100	72	80	100	100	64	58.536	0
518	2	50	1Wuhan's Huoshenshan Hospital	2	30	2020-03-03	2020-03-31	28	180	0	0	0	0	0	0	0	0	0	0	0	0	0	0	0	0	0	0	0	0	0	0	0	0	0	0	0	0	0	0	100	100	100	72	85	50	100	68	58.2825	0
519	2	60	1Wuhan's Huoshenshan Hospital	2	7	2020-02-10	2020-03-03	22	208	0	0	0	0	0	0	0	0	0	1	0	0	1	1	0	0	0	0	0	0	0	0	0	1	0	0	0	1	0	0	85	0	100	45	25	0	0	64	47.432	1
520	1	69	1Wuhan Hankou Hospital	1	6	2020-02-13 12:42:00	2020-02-26 18:07:00	13	213	1	0	1	0	0	1	0	0	1	1	0	0	0	0	1	0	0	0	0	0	0	0	0	0	0	1	0	0	0	0	80	100	100	52	60	0	100	32	56.3463	0
521	2	66	1Wuhan Hankou Hospital	1	11	2020-02-13 12:45:00	2020-02-26 18:06:00	13	213	1	1	1	0	0	1	0	0	1	1	0	1	0	0	1	0	0	0	1	0	0	1	1	0	0	0	0	0	0	0	80	100	100	45	70	0	100	84	49.2437	1
522	2	61	1Wuhan Hankou Hospital	1	4	2020-02-12 20:20:00	2020-02-25 14:50:00	13	214	1	1	0	0	0	0	0	0	0	1	0	0	0	1	0	0	0	0	0	0	0	0	0	0	0	0	0	1	0	0	100	100	100	92	85	0	100	68	60.9213	0
523	2	55	1Wuhan's Leishenshan Hospital	1	27	2020-02-19	2020-03-10	20	201	1	1	0	0	0	1	0	0	0	1	0	0	0	1	1	0	0	0	0	0	0	0	0	0	0	1	0	1	0	0	90	100	100	92	80	75	100	72	58.2583	0
524	1	39	1Wuhan Hankou Hospital	1	—	2020-01-23 16:06:00	2020-02-05 13:11:00	13	234	0	0	0	0	0	0	0	0	1	0	0	0	0	0	0	0	0	0	0	0	0	0	0	0	0	0	0	0	0	0	100	75	100	92	95	100	100	76	57.1443	0
525	1	52	1Wuhan's Leishenshan Hospital	1	35	2020-03-06	2020-03-18	12	193	0	0	0	0	0	0	0	0	0	0	0	0	0	0	0	0	0	0	0	0	0	0	0	0	0	0	0	0	0	0	100	100	100	92	95	75	100	68	60.8068	0
526	2	56	3Wuhan's Leishenshan Hospital	1	—	2020-03-04	2020-04-01	28	179	0	0	0	0	0	0	0	0	1	1	1	1	0	1	0	1	0	0	1	1	0	0	0	0	0	0	0	1	0	0	75	0	100	45	25	0	0	56	46.5612	1
527	2	59	1Wuhan's Huoshenshan Hospital	1	40	2020-03-06	2020-03-20	14	191	0	0	0	0	0	0	0	0	1	1	1	1	0	1	0	1	0	0	1	1	0	0	0	0	0	0	0	1	0	0	95	100	100	65	85	100	100	64	56.8143	0
528	1	44	1Wuhan's Huoshenshan Hospital	2	19	2020-02-20	2020-03-10	19	201	0	0	0	0	0	0	0	0	1	1	0	1	1	0	1	0	0	0	0	1	0	0	0	0	0	1	0	0	0	0	100	100	52	72	80	37.5	0	64	58.1077	0
529	2	66	1Wuhan's Huoshenshan Hospital	1	60	2020-03-16	2020-03-25	9	186	1	0	0	0	0	0	0	0	1	1	0	1	0	0	1	0	0	0	1	1	0	0	0	0	0	1	0	0	0	0	100	100	100	72	70	100	100	36	61.8313	0
530	1	68	1Wuhan's Huoshenshan Hospital	1	50	2020-03-13	2020-03-25	12	186	1	1	0	0	0	0	0	0	1	1	1	1	0	0	0	1	1	0	1	0	0	1	1	0	0	0	0	0	0	0	85	0	100	65	65	100	100	40	47.2396	1
531	1	65	1Hubei Provincial Hospital of Traditional Chinese & Western Medicine	1	52	2020-03-03	2020-03-10	7	201	0	0	0	0	0	0	0	0	0	0	0	0	0	0	0	0	0	0	0	0	0	0	0	0	0	0	0	0	0	0	95	100	100	72	80	100	100	64	57.6102	0
532	2	53	3Wuhan's Leishenshan Hospital	1	—	2020-03-06	2020-03-20	14	191	0	0	0	0	0	0	0	0	1	1	0	1	0	0	0	0	0	0	0	0	0	1	0	0	0	0	0	0	0	0	100	100	100	77	80	100	100	64	59.1537	0
533	1	69	1Hubei Provincial Hospital of Traditional Chinese & Western Medicine	1	45	2020-03-03	2020-03-10	7	201	1	0	0	0	0	0	0	0	1	1	1	0	0	0	0	0	0	0	0	0	0	0	0	0	0	0	1	0	0	0	100	100	51	72	95	25	100	60	52.892	0
534	1	57	1Wuhan's Huoshenshan Hospital	1	26	2020-02-22	2020-03-15	22	196	0	0	0	0	0	0	0	0	1	1	1	0	0	0	0	1	0	0	0	0	0	0	0	0	0	0	0	0	0	0	95	100	41	72	80	0	100	52	51.4791	0
535	1	81	1Wuhan Hankou Hospital	2	14	2020-02-09 19:24:00	2020-03-18 10:25:00	38	192	0	0	0	0	0	0	0	0	1	0	0	0	0	0	0	0	0	0	0	0	0	0	0	0	0	0	0	0	0	0	75	0	100	35	25	0	0	32	48.2684	1
536	1	62	1Wuhan Hankou Hospital	2	14	2020-02-13 16:37:00	2020-03-12 13:35:00	28	198	0	0	0	0	0	0	0	0	1	0	0	0	0	0	0	0	0	0	0	0	0	0	0	0	0	0	0	0	0	0	80	0	41	45	50	25	0	52	40.299	1
537	1	68	1Wuhan's Huoshenshan Hospital	1	28	2020-02-10	2020-03-02	21	209	1	0	1	0	0	0	0	0	1	0	0	0	0	0	0	0	0	0	0	0	0	0	0	0	0	0	0	0	0	0	100	100	100	72	85	50	100	64	58.7729	0
538	2	60	2Wuhan's Leishenshan Hospital	1	55	2020-02-08	2020-03-13	34	198	0	0	0	0	0	0	0	0	0	1	1	1	0	1	1	1	0	0	0	1	0	0	0	0	0	1	0	1	0	0	90	0	100	67	50	0	0	52	52.8909	0
539	2	56	1Wuhan's Huoshenshan Hospital	1	13	2020-02-10	2020-03-01	20	210	0	0	0	0	0	0	0	0	0	1	0	0	1	0	0	0	0	0	0	0	0	0	0	1	0	0	0	0	0	0	100	100	100	45	70	100	100	72	54.0821	0
540	1	73	1Wuhan Hankou Hospital	2	10	2020-01-31 21:43:00	2020-03-14 10:07:00	43	196	0	1	0	0	0	0	0	0	1	1	1	0	0	1	0	0	0	0	0	0	0	0	0	0	0	0	1	1	0	0	95	0	41	60	45	100	100	72	36.3364	1
541	2	71	1Wuhan Hankou Hospital	2	3	2020-02-06 16:18:00	2020-03-12 10:49:00	35	198	0	1	0	0	0	0	0	0	1	1	1	1	0	1	0	1	0	0	1	1	0	0	0	0	0	0	1	1	0	0	75	0	41	25	25	0	0	24	40.0754	1
542	2	53	1Wuhan Hankou Hospital	1	30	2020-03-05 22:44:00	2020-03-15 09:55:00	10	195	0	0	0	0	0	0	0	0	1	1	1	0	0	1	0	1	0	0	0	0	0	0	0	0	0	0	0	1	0	0	80	0	100	45	30	100	0	64	46.2388	1
544	2	57	1Wuhan Hankou Hospital	1	7	2020-02-11 22:14:00	2020-02-29 11:00:00	18	210	1	1	0	0	0	0	0	0	1	1	1	1	0	1	1	1	0	0	0	1	0	0	0	0	0	0	1	1	0	0	80	100	100	35	40	0	100	24	54.9517	0
545	2	68	1Wuhan Hankou Hospital	1	15	2020-02-11 14:24:00	2020-02-27 13:55:00	16	212	1	1	0	0	0	0	0	0	1	1	1	0	1	1	0	1	0	0	0	0	0	0	0	1	0	0	0	1	0	0	85	0	100	62	60	100	0	52	51.1489	0
546	2	47	1Wuhan's Huoshenshan Hospital	1	5	2020-03-08	2020-03-13	5	198	0	0	0	0	0	0	0	0	0	0	0	0	0	0	0	0	0	0	0	0	0	0	0	0	0	0	0	0	0	0	100	100	100	82	80	25	100	68	59.533	0
547	2	58	2Wuhan's Leishenshan Hospital	1	47	2020-02-08	2020-03-13	34	198	0	0	0	0	0	0	0	0	1	1	0	0	0	1	0	0	0	0	0	0	0	0	0	0	0	0	0	1	1	0	100	0	100	72	40	100	66.6667	36	52.9681	0
548	1	65	2Wuhan's Huoshenshan Hospital	2	—	2020-03-06	2020-04-13	38	167	0	0	0	0	0	0	0	0	0	1	1	0	1	1	0	0	1	1	0	0	0	0	0	1	0	0	0	1	0	0	100	100	100	72	85	100	100	68	58.1144	0
549	1	87	1Hubei Provincial Hospital of Traditional Chinese & Western Medicine	1	38	2020-02-10	2020-03-09	28	203	1	0	1	0	0	1	0	0	0	1	1	0	1	1	0	1	0	0	0	0	0	0	0	1	0	0	0	1	0	0	80	0	100	35	40	50	66.6667	36	44.8622	1
550	2	81	1Wuhan's Leishenshan Hospital	2	50	2020-02-20	2020-03-14	23	198	0	0	0	0	1	0	0	0	1	1	0	1	0	0	0	0	0	0	1	0	0	0	0	0	0	0	0	0	0	0	80	100	100	72	55	75	100	72	53.5918	0
552	2	52	1Wuhan Hankou Hospital	2	14	2020-02-10 08:27:00	2020-03-16 12:28:00	35	195	0	0	0	0	0	0	0	0	1	1	0	1	1	1	0	0	0	0	1	1	0	1	0	0	0	0	0	1	0	0	75	0	100	30	60	0	66.6667	56	41.31	1
553	2	50	1Hubei Provincial Hospital of Traditional Chinese & Western Medicine	1	28	2020-02-13	2020-02-20	7	221	0	0	0	0	0	0	0	0	1	1	1	1	0	1	0	1	1	0	0	0	0	1	0	0	0	0	0	1	0	0	100	100	100	55	35	100	66.6667	36	61.1894	0
554	2	68	1Wuhan Hankou Hospital	1	14	2020-02-10 10:35:00	2020-03-03 09:56:00	22	208	1	1	0	0	0	0	0	0	0	1	0	1	0	0	0	0	0	0	0	0	1	0	0	0	0	0	0	0	0	0	90	0	41	62	60	0	100	72	36.2003	1
555	1	49	1Wuhan Hankou Hospital	1	60	2020-02-07 14:11:00	2020-02-16 11:11:00	9	224	1	1	0	0	0	0	0	0	1	0	0	0	0	0	0	0	0	0	0	0	0	0	0	0	0	0	0	0	0	0	100	100	100	92	95	100	100	80	59.2515	0
556	1	41	1Wuhan's Huoshenshan Hospital	1	12	2020-02-05	2020-02-25	20	217	0	0	0	0	0	0	0	0	0	1	0	1	0	0	0	0	0	0	1	0	0	0	0	0	0	0	0	0	0	0	90	100	100	60	70	50	100	76	53.7611	0
557	2	71	1Wuhan's Huoshenshan Hospital	1	18	2020-02-16	2020-03-04	17	208	1	0	1	0	0	0	0	0	1	1	1	0	0	0	0	1	0	0	0	0	0	0	0	0	0	0	0	0	0	0	90	0	100	30	35	0	0	40	49.5849	1
558	1	65	1Wuhan's Huoshenshan Hospital	2	15	2020-02-10	2020-03-04	23	208	0	0	0	0	0	0	0	0	1	1	1	0	0	1	0	1	0	0	0	0	0	0	0	0	0	0	0	1	0	0	75	100	74	55	80	0	100	80	46.683	1
559	2	64	1Wuhan Hankou Hospital	1	15	2020-02-01 12:52:00	2020-03-03 09:36:00	31	208	0	0	1	0	0	0	0	0	1	1	1	0	0	0	1	1	1	1	0	0	0	0	0	0	0	1	0	0	0	0	100	100	100	30	60	50	100	32	57.1637	0
560	2	53	1Wuhan's Huoshenshan Hospital	1	30	2020-02-27	2020-03-03	5	209	0	0	0	0	0	0	0	0	1	0	0	0	0	0	0	0	0	0	0	0	0	0	0	0	0	0	0	0	0	0	100	100	100	92	85	100	100	32	64.9989	0
562	1	65	1Wuhan's Huoshenshan Hospital	2	8	2020-02-10	2020-03-03	22	209	0	0	1	0	0	0	0	0	1	1	0	0	0	1	0	0	0	0	0	0	0	0	0	0	0	0	0	1	0	0	100	0	100	62	50	0	66.6667	52	50.2449	0
563	1	63	2Wuhan's Leishenshan Hospital	1	39	2020-02-23	2020-03-13	19	199	0	0	0	0	0	0	0	0	0	0	0	0	0	0	0	0	0	0	0	0	0	0	0	0	0	0	0	0	0	0	100	100	100	92	100	100	100	68	60.7916	0
564	1	63	1Wuhan's Leishenshan Hospital	1	15	2020-02-20	2020-03-01	10	211	0	0	0	0	0	0	0	0	0	1	1	0	0	1	1	1	0	0	0	0	0	0	0	0	0	1	0	1	0	0	90	100	100	67	85	0	100	64	56.4717	0
565	2	51	1Wuhan's Leishenshan Hospital	1	54	2020-02-23	2020-03-28	34	184	0	0	0	0	0	0	0	0	1	1	0	0	0	1	1	0	0	0	0	0	0	0	0	0	0	1	0	1	0	0	100	0	100	72	80	50	100	64	48.3138	1
566	2	60	3Wuhan Hankou Hospital	1	28	2020-01-15	2020-02-08	24	233	0	1	0	0	0	0	0	0	0	1	1	1	0	0	1	1	1	0	1	1	0	0	0	0	0	1	0	0	0	0	100	100	100	30	80	100	100	64	53.3475	0
567	1	64	2Wuhan's Leishenshan Hospital	1	38	2020-03-04	2020-03-12	8	200	1	0	0	0	0	1	0	0	1	0	0	0	0	0	0	0	0	0	0	0	0	0	0	0	0	0	0	0	0	0	90	100	74	72	85	50	100	72	52.4421	0
568	1	45	1Wuhan's Leishenshan Hospital	1	—	2020-03-12	2020-03-18	6	194	0	0	0	0	0	0	0	0	#NULL!	1	1	1	1	0	0	1	1	1	1	1	1	1	1	0	0	0	0	0	0	0	95	100	100	87	85	75	100	60	60.4391	0
569	1	43	1Wuhan's Leishenshan Hospital	1	40	2020-03-12	2020-03-19	7	193	0	0	0	0	0	0	0	0	#NULL!	1	1	1	1	0	0	1	1	1	0	1	1	1	1	0	0	0	0	0	0	0	95	75	72	52	65	100	100	80	50.3602	0
570	2	40	1Wuhan's Leishenshan Hospital	1	59	2020-02-29	2020-03-28	28	184	0	0	0	1	0	0	0	0	0	1	1	0	0	1	0	0	0	0	0	0	0	0	0	0	0	0	1	1	0	0	100	100	100	92	90	100	100	84	58.6922	0
571	2	52	1Hubei Provincial Hospital of Traditional Chinese & Western Medicine	1	37	2020-03-03	2020-03-11	8	201	0	0	0	0	0	0	0	0	1	1	1	1	0	1	1	1	0	1	0	0	1	0	0	0	0	1	0	1	0	0	80	0	100	50	60	75	0	64	47.3535	1
572	1	67	1Wuhan's Huoshenshan Hospital	1	10	2020-02-10	2020-02-25	15	216	1	0	0	0	0	0	0	0	1	1	1	0	1	0	1	1	0	0	0	0	0	0	0	1	0	1	0	0	0	0	75	0	100	35	25	25	0	32	48.1843	1
573	2	56	1Wuhan's Huoshenshan Hospital	1	27	2020-02-11	2020-02-25	14	216	0	0	0	0	0	0	0	0	1	1	1	0	0	1	1	1	0	0	0	0	0	0	0	0	0	1	0	1	0	0	75	100	100	67	50	0	100	52	54.6837	0
574	2	66	1Wuhan's Huoshenshan Hospital	1	17	2020-02-10	2020-03-06	25	206	1	1	0	0	0	0	0	0	1	1	1	1	1	1	0	1	1	1	1	1	0	0	0	1	0	0	0	1	0	0	80	0	100	25	35	0	0	32	48.0965	1
575	2	50	1Wuhan's Leishenshan Hospital	1	55	2020-02-15	2020-03-19	33	193	0	1	0	0	0	0	0	0	0	1	1	0	1	0	0	1	0	0	0	0	0	0	0	1	0	0	0	0	0	0	95	0	100	72	50	25	0	52	54.3504	0
576	1	66	1Wuhan's Huoshenshan Hospital	1	14	2020-02-10	2020-02-29	19	212	1	0	0	0	0	0	0	0	0	1	0	1	0	0	0	0	0	0	0	1	1	0	0	0	0	0	0	0	0	0	75	0	52	45	30	50	0	52	40.4939	1
577	2	70	1Wuhan's Huoshenshan Hospital	2	60	2020-03-23	2020-04-05	13	176	0	0	0	0	0	0	0	0	1	1	1	1	1	0	1	1	1	0	1	1	0	0	0	1	0	0	0	0	0	0	75	0	100	30	30	50	0	36	47.061	1
578	2	65	2Wuhan's Huoshenshan Hospital	1	15	2020-02-10	2020-02-23	13	218	0	0	0	0	0	0	0	0	0	1	0	0	0	0	1	0	0	0	0	0	0	0	0	0	0	0	0	0	0	0	100	100	100	92	95	50	100	40	64.3238	0
579	2	67	2Wuhan's Huoshenshan Hospital	1	7	2020-03-14	2020-04-13	30	168	0	0	0	0	0	0	0	0	0	1	0	0	0	0	1	0	0	0	0	0	0	0	0	0	0	1	0	0	0	0	100	100	100	92	85	75	100	72	60.1787	0
580	2	54	2Wuhan's Huoshenshan Hospital	2	45	2020-03-06	2020-04-12	37	169	1	0	0	1	0	0	0	0	1	1	1	0	0	1	1	1	1	0	0	0	0	0	0	0	0	1	1	1	0	0	80	0	31	40	40	50	0	44	39.095	1
581	2	56	1Wuhan's Huoshenshan Hospital	1	30	2020-03-03	2020-03-20	17	191	1	0	0	0	0	0	0	0	1	1	0	1	0	0	1	0	0	0	0	0	1	0	0	0	0	1	0	0	0	0	100	100	74	72	80	25	100	76	53.8185	0
582	2	65	1Wuhan Hankou Hospital	2	14	2020-02-10 20:51:00	2020-03-19 09:25:00	38	191	0	0	0	0	0	0	0	0	1	0	0	0	0	0	0	0	0	0	0	0	0	0	0	0	0	0	0	0	0	0	100	100	100	82	90	75	100	72	59.0122	0
583	2	65	1Hubei Provincial Hospital of Traditional Chinese & Western Medicine	1	26	2020-01-27	2020-02-18	22	224	0	1	0	0	0	0	0	0	#NULL!	1	1	1	1	0	0	0	1	1	1	1	1	1	1	0	0	0	0	0	0	0	90	75	100	90	80	75	100	72	60.3786	0
584	1	52	1Wuhan's Leishenshan Hospital	1	80	2020-03-06	2020-03-26	20	187	0	0	0	0	0	0	0	0	1	1	1	1	0	0	0	1	0	0	0	0	1	0	0	0	0	0	0	0	0	0	90	25	62	72	50	25	0	44	51.89	0
585	2	64	3Wuhan's Huoshenshan Hospital	1	32	2020-02-08	2020-02-27	19	215	0	0	0	0	0	0	0	0	1	1	0	1	0	1	1	0	0	0	0	0	0	1	1	0	0	1	0	1	0	0	95	100	100	45	80	0	100	40	57.5534	0
586	2	60	1Hubei Provincial Hospital of Traditional Chinese & Western Medicine	1	50	2020-02-20	2020-03-10	19	203	0	0	0	0	0	0	0	0	0	1	0	0	0	0	1	0	0	0	0	0	0	0	0	0	0	1	0	0	0	0	100	100	100	65	85	25	100	56	58.973	0
587	2	44	1Wuhan's Leishenshan Hospital	1	43	2020-02-10	2020-03-06	25	207	1	0	0	0	0	0	0	0	1	1	1	1	0	1	0	1	0	0	0	1	1	0	0	0	0	0	0	1	0	0	80	0	74	52	60	62.5	0	72	43.1634	1
588	1	56	1Hubei Provincial Hospital of Traditional Chinese & Western Medicine	1	37	2020-02-23	2020-02-29	6	213	1	0	0	0	0	0	0	0	0	0	0	0	0	0	0	0	0	0	0	0	0	0	0	0	0	0	0	0	0	0	100	100	100	92	70	100	100	68	60.3786	0
589	1	36	1Wuhan's Leishenshan Hospital	1	30	2020-03-10	2020-03-19	9	194	1	0	0	0	0	0	1	0	1	0	0	0	0	0	0	0	0	0	0	0	0	0	0	0	0	0	0	0	0	0	100	100	100	92	85	50	100	88	58.3011	0
590	2	64	1Wuhan Hankou Hospital	1	7	2020-02-10 01:26:00	2020-02-26 17:10:00	16	215	0	0	0	0	0	0	0	0	1	1	1	0	0	0	0	0	0	0	0	0	0	0	0	0	0	0	1	0	0	0	100	100	100	72	80	0	100	56	59.853	0
591	1	65	1Wuhan's Huoshenshan Hospital	2	12	2020-02-10	2020-04-02	52	180	0	0	0	1	1	0	0	0	1	1	1	1	0	0	1	1	1	0	1	1	0	0	0	0	0	1	0	0	0	0	65	0	100	20	40	0	0	32	44.7702	1
592	1	50	2Wuhan's Leishenshan Hospital	1	50	2020-02-23	2020-03-14	20	199	0	0	0	0	0	0	0	0	1	1	1	0	0	0	0	1	0	0	0	0	0	0	0	0	0	0	0	0	0	0	100	100	100	65	85	100	66.6667	64	59.6801	0
593	1	73	2Wuhan's Huoshenshan Hospital	1	—	2020-02-10	2020-02-20	10	222	1	1	0	0	0	0	1	0	0	1	0	1	0	1	0	0	0	0	0	0	1	0	0	0	0	0	0	1	0	0	90	100	74	50	80	0	100	64	50.8045	0
594	1	62	1Wuhan's Huoshenshan Hospital	1	30	2020-03-13	2020-03-27	14	186	0	0	1	0	0	0	0	0	1	1	0	1	0	0	1	0	0	0	1	1	1	0	0	0	0	0	0	0	0	0	75	0	41	40	50	25	0	52	38.7555	1
595	2	66	1Wuhan's Huoshenshan Hospital	2	20	2020-02-20	2020-03-31	40	182	0	0	0	0	0	0	0	0	0	0	0	0	0	0	0	0	0	0	0	0	0	0	0	0	0	0	0	0	0	0	100	100	100	72	75	12.5	100	48	60.723	0
596	2	66	1Wuhan's Huoshenshan Hospital	1	10	2020-02-08	2020-02-22	14	220	1	0	0	0	0	0	0	0	1	1	0	0	0	0	1	0	0	0	0	0	0	0	0	0	0	1	0	0	0	0	100	100	100	62	80	0	100	40	60.5793	0
597	2	63	1Wuhan's Huoshenshan Hospital	1	7	2020-02-12	2020-02-27	15	215	1	0	1	0	0	1	0	0	1	1	1	1	0	1	1	1	0	0	0	1	0	0	0	0	0	1	0	1	0	0	95	0	100	55	50	25	0	36	54.212	0
598	2	51	1Hubei Provincial Hospital of Traditional Chinese & Western Medicine	1	36	2020-02-13	2020-02-26	13	216	0	0	0	0	0	0	0	0	0	1	1	1	0	0	1	1	1	0	1	1	0	0	0	0	0	1	0	0	0	0	65	0	100	30	25	0	0	32	45.7991	1
599	2	61	1Wuhan's Huoshenshan Hospital	1	15	2020-02-08	2020-02-25	17	217	0	0	0	0	0	0	0	0	0	1	0	0	0	1	1	0	0	0	0	0	0	0	0	0	0	1	0	1	0	0	95	0	100	67	80	25	100	60	47.3448	1
600	1	63	1Wuhan's Leishenshan Hospital	1	57	2020-03-10	2020-03-28	18	185	1	0	0	0	0	0	0	0	1	1	0	1	0	0	0	0	0	0	0	0	1	0	0	0	0	0	0	0	0	0	95	0	100	62	80	75	0	48	53.8503	0
601	2	79	1Wuhan Hankou Hospital	2	7	2020-02-11 20:31:00	2020-03-18 09:55:00	36	194	0	0	0	0	0	0	0	0	1	1	1	1	1	0	0	0	0	0	1	0	0	1	0	0	0	0	1	0	0	0	75	0	41	57	50	0	0	60	39.9588	1
602	2	49	2Wuhan's Huoshenshan Hospital	2	10	2020-02-08	2020-03-01	22	212	0	0	0	0	0	0	0	0	1	1	1	1	0	0	0	1	0	0	0	1	0	0	0	0	0	0	0	0	0	0	100	100	74	65	80	25	100	64	54.4251	0
603	1	58	3Wuhan's Leishenshan Hospital	1	—	2020-03-09	2020-03-27	18	186	0	0	0	0	0	0	0	0	0	1	0	0	0	1	0	0	0	0	0	0	0	0	0	0	0	0	0	1	0	0	100	100	100	72	85	50	100	48	60.7346	0
605	1	46	3Wuhan's Huoshenshan Hospital	1	—	2020-03-07	2020-04-12	36	170	1	0	0	0	0	0	0	0	1	1	0	0	0	0	1	0	0	0	0	0	0	0	0	0	0	1	0	0	0	0	100	0	100	65	60	75	0	36	56.3427	0
606	2	58	1Wuhan's Huoshenshan Hospital	2	16	2020-02-10	2020-04-03	53	179	0	0	0	0	0	0	0	0	1	1	1	0	0	1	0	1	0	0	0	0	0	0	0	0	0	0	0	1	0	0	80	0	100	45	50	50	0	72	45.7014	1
607	1	63	1Wuhan's Huoshenshan Hospital	2	30	2020-03-13	2020-03-20	7	192	0	0	0	0	1	0	0	0	1	1	1	0	0	0	0	0	0	0	0	0	0	0	0	0	0	0	1	0	0	0	95	0	52	45	30	0	0	32	46.8173	1
608	2	63	2Other	1	14	2020-03-01	2020-03-21	20	191	0	0	0	0	0	0	0	0	1	1	1	1	0	0	1	0	0	0	0	0	1	1	0	0	0	1	1	0	0	0	100	100	41	65	80	0	100	64	50.0689	0
[truncated: 6 more columns]
